# Supplementary material for: Mapping the Somatic Mutation Landscape of Familial NF2-Related Schwannomatosis using Whole-Exome Sequencing
Source: Int J Med Sci. 2025 Oct 27;22(16):4523–31. doi: 10.7150/ijms.121550 (PMC12595425; doi:10.7150/ijms.121550)
Supplement: Supplementary file 1 — Supplementary tables. [file ijmsv22p4523s1.zip]

Archive with 3 entries (2 files):
- Supplementary Table/
- Supplementary Table/Supplementary Table S1.xlsx
- Supplementary Table/Supplementary Table S2.xlsx
