# Supplementary material for: Mapping the Somatic Mutation Landscape of Familial NF2-Related Schwannomatosis using Whole-Exome Sequencing
Source: Int J Med Sci. 2025 Oct 27;22(16):4523–31. doi: 10.7150/ijms.121550 (PMC12595425; doi:10.7150/ijms.121550)
Supplement: Supplementary file 1 — Supplementary tables. [file ijmsv22p4523s1.zip › Supplementary Table/Supplementary Table S1.xlsx]

## Sheet: Sheet1
Hugo_Symbol	Frame_Shift_Del	Frame_Shift_Ins	In_Frame_Del	In_Frame_Ins	Missense_Mutation	Nonsense_Mutation	Nonstop_Mutation	Splice_Site	Translation_Start_Site	total	MutatedSamples	AlteredSamples
FLG	0	0	0	1	7	0	0	0	0	8	3	3
TTN	0	0	0	0	6	1	0	0	0	7	3	3
ARX	0	0	0	0	4	1	0	0	0	5	3	3
HMCN1	0	0	0	0	3	0	0	2	0	5	3	3
KIF20B	1	0	0	0	2	0	0	2	0	5	3	3
SLK	1	0	0	0	4	0	0	0	0	5	3	3
ABCA2	1	0	0	0	2	0	0	1	0	4	3	3
CREBBP	0	0	1	0	3	0	0	0	0	4	3	3
CUX1	0	0	0	0	4	0	0	0	0	4	3	3
KIAA1109	0	0	0	0	4	0	0	0	0	4	3	3
AC104809.3	0	0	0	0	2	0	0	1	0	3	3	3
ATRX	0	0	0	0	0	1	0	2	0	3	3	3
CR2	1	0	0	0	2	0	0	0	0	3	3	3
DCTN1	0	0	0	0	1	1	0	1	0	3	3	3
DNAH14	1	0	1	0	0	0	0	1	0	3	3	3
DNAH2	0	0	0	0	3	0	0	0	0	3	3	3
FSIP2	0	0	0	0	3	0	0	0	0	3	3	3
HUWE1	1	0	0	0	2	0	0	0	0	3	3	3
MACF1	0	0	0	0	1	1	0	1	0	3	3	3
MUC5B	0	0	1	0	2	0	0	0	0	3	3	3
NBPF15	0	0	0	0	3	0	0	0	0	3	3	3
SLC30A9	0	0	0	0	2	0	0	1	0	3	3	3
SYNE1	0	0	0	0	2	0	0	1	0	3	3	3
TOPBP1	0	0	0	0	3	0	0	0	0	3	3	3
ARHGAP4	2	2	0	0	1	0	0	0	0	5	2	2
MYCBP2	0	2	0	1	2	0	0	0	0	5	2	2
ALS2CL	0	0	0	0	3	0	0	1	0	4	2	2
ANKRD18B	1	1	0	0	2	0	0	0	0	4	2	2
CDC27	0	0	0	0	3	1	0	0	0	4	2	2
DNAH12	0	0	0	0	4	0	0	0	0	4	2	2
DPCR1	0	0	1	0	3	0	0	0	0	4	2	2
EVPL	0	0	0	1	3	0	0	0	0	4	2	2
LRRCC1	0	0	0	0	4	0	0	0	0	4	2	2
OBSCN	0	1	0	2	0	1	0	0	0	4	2	2
STAG2	1	0	0	0	3	0	0	0	0	4	2	2
TRIOBP	0	0	1	0	3	0	0	0	0	4	2	2
ACACB	0	0	0	0	2	1	0	0	0	3	2	2
ALK	1	1	0	0	1	0	0	0	0	3	2	2
ANKRD12	1	0	0	0	2	0	0	0	0	3	2	2
ANO9	0	0	0	0	2	0	0	1	0	3	2	2
AP4E1	0	0	0	0	2	0	0	1	0	3	2	2
ATP5B	0	0	0	0	1	0	0	2	0	3	2	2
BIRC6	1	0	0	0	2	0	0	0	0	3	2	2
BRWD1	0	0	0	0	1	0	0	2	0	3	2	2
C11orf30	0	0	0	0	3	0	0	0	0	3	2	2
CASK	0	0	0	0	3	0	0	0	0	3	2	2
CRNKL1	0	0	1	0	1	0	0	1	0	3	2	2
DIP2B	0	0	0	0	3	0	0	0	0	3	2	2
DOCK4	0	0	0	0	3	0	0	0	0	3	2	2
DOPEY1	0	0	0	0	3	0	0	0	0	3	2	2
FBRSL1	0	0	0	0	2	0	0	1	0	3	2	2
FKBP1B	0	0	0	0	3	0	0	0	0	3	2	2
GIGYF2	0	1	0	0	2	0	0	0	0	3	2	2
GPR112	1	0	0	0	2	0	0	0	0	3	2	2
HERC6	0	0	0	0	3	0	0	0	0	3	2	2
HYDIN	0	0	0	0	3	0	0	0	0	3	2	2
ILKAP	0	0	1	1	1	0	0	0	0	3	2	2
KIAA1211	1	0	0	0	1	1	0	0	0	3	2	2
KIF14	0	0	0	0	2	0	0	1	0	3	2	2
KNDC1	0	0	0	0	2	0	0	1	0	3	2	2
LAMC1	0	0	0	0	3	0	0	0	0	3	2	2
MDN1	0	0	0	0	3	0	0	0	0	3	2	2
MUC12	0	0	0	0	3	0	0	0	0	3	2	2
NHS	0	0	0	0	3	0	0	0	0	3	2	2
PIEZO1	0	0	0	0	3	0	0	0	0	3	2	2
PKD1	0	0	0	0	3	0	0	0	0	3	2	2
PKHD1L1	1	0	1	0	1	0	0	0	0	3	2	2
PLEKHG5	0	0	0	0	2	1	0	0	0	3	2	2
PPIG	1	0	0	0	2	0	0	0	0	3	2	2
PUM2	0	0	0	0	2	1	0	0	0	3	2	2
QRICH2	0	0	1	0	2	0	0	0	0	3	2	2
RBAK	0	0	0	0	3	0	0	0	0	3	2	2
TENM2	1	0	0	0	1	0	0	1	0	3	2	2
TEX11	0	0	0	0	3	0	0	0	0	3	2	2
TM9SF2	1	0	0	0	2	0	0	0	0	3	2	2
TPCN1	0	0	0	0	0	0	0	3	0	3	2	2
TRANK1	0	0	0	0	3	0	0	0	0	3	2	2
USP9Y	0	0	0	0	3	0	0	0	0	3	2	2
WDHD1	0	0	0	0	2	1	0	0	0	3	2	2
WDR52	0	0	0	0	2	1	0	0	0	3	2	2
ZNF106	0	0	0	0	1	0	0	2	0	3	2	2
ZNF208	0	0	1	0	2	0	0	0	0	3	2	2
ZNF729	0	0	0	0	3	0	0	0	0	3	2	2
ZNF732	0	0	1	0	2	0	0	0	0	3	2	2
ZYG11B	0	0	0	0	2	0	0	1	0	3	2	2
ACBD6	0	0	0	0	1	1	0	0	0	2	2	2
ADAM11	0	0	0	0	2	0	0	0	0	2	2	2
ADAMTS20	1	0	0	0	0	0	0	1	0	2	2	2
AGAP3	1	0	0	0	0	0	0	1	0	2	2	2
ALDH16A1	0	1	0	0	1	0	0	0	0	2	2	2
ALMS1	0	0	0	0	2	0	0	0	0	2	2	2
AMBRA1	0	0	0	0	2	0	0	0	0	2	2	2
AMOTL1	0	0	0	0	2	0	0	0	0	2	2	2
ANKRD30B	0	0	0	0	2	0	0	0	0	2	2	2
ANKUB1	0	0	0	0	2	0	0	0	0	2	2	2
ANO1	0	0	0	0	1	0	0	1	0	2	2	2
ANO2	0	0	0	0	2	0	0	0	0	2	2	2
ARID2	0	0	0	0	1	0	0	1	0	2	2	2
ATM	0	0	0	0	1	0	0	1	0	2	2	2
ATP8B1	0	0	0	0	2	0	0	0	0	2	2	2
ATRN	0	0	0	0	2	0	0	0	0	2	2	2
ATXN2	0	0	1	0	1	0	0	0	0	2	2	2
BNC1	0	0	0	0	1	1	0	0	0	2	2	2
BRCA2	0	0	0	0	2	0	0	0	0	2	2	2
C12orf40	0	0	0	0	2	0	0	0	0	2	2	2
C16orf97	0	0	0	0	0	0	0	2	0	2	2	2
C3	0	0	0	0	2	0	0	0	0	2	2	2
C9orf131	0	2	0	0	0	0	0	0	0	2	2	2
CACNA1A	0	0	0	0	2	0	0	0	0	2	2	2
CAMKK2	0	0	0	0	1	1	0	0	0	2	2	2
CAPN2	0	0	0	1	0	0	0	1	0	2	2	2
CAPN8	0	0	0	0	1	0	0	1	0	2	2	2
CASZ1	0	0	0	0	2	0	0	0	0	2	2	2
CBFA2T3	0	0	0	0	2	0	0	0	0	2	2	2
CD209	0	0	0	0	1	0	0	1	0	2	2	2
CDH6	0	0	0	0	2	0	0	0	0	2	2	2
CEP76	1	0	0	0	1	0	0	0	0	2	2	2
CHERP	0	0	0	1	1	0	0	0	0	2	2	2
CIC	1	0	0	0	1	0	0	0	0	2	2	2
CNBD1	0	0	0	0	2	0	0	0	0	2	2	2
CPAMD8	1	0	0	0	1	0	0	0	0	2	2	2
CSMD2	0	0	0	1	1	0	0	0	0	2	2	2
CSMD3	1	0	0	0	0	0	0	1	0	2	2	2
CTPS1	0	0	0	0	1	0	0	1	0	2	2	2
DBF4	0	0	0	0	2	0	0	0	0	2	2	2
DBT	0	0	0	0	1	0	0	1	0	2	2	2
DCDC1	0	0	0	0	1	0	0	1	0	2	2	2
DDX17	0	0	0	0	2	0	0	0	0	2	2	2
DEPDC7	0	0	0	0	1	0	0	1	0	2	2	2
DIDO1	0	0	0	0	2	0	0	0	0	2	2	2
DKC1	0	0	0	0	1	0	0	1	0	2	2	2
DLGAP2	0	0	0	0	1	0	0	1	0	2	2	2
DMXL1	0	0	0	0	2	0	0	0	0	2	2	2
DNAH8	0	0	0	0	2	0	0	0	0	2	2	2
DOCK3	0	0	0	0	1	1	0	0	0	2	2	2
DTX1	0	0	0	0	2	0	0	0	0	2	2	2
EIF5B	0	1	0	0	1	0	0	0	0	2	2	2
ELMOD2	1	0	0	0	1	0	0	0	0	2	2	2
EMR1	1	1	0	0	0	0	0	0	0	2	2	2
EP300	0	0	0	0	0	1	0	1	0	2	2	2
EPC1	0	0	0	0	2	0	0	0	0	2	2	2
ERVMER34-1	0	0	0	0	0	2	0	0	0	2	2	2
ERVW-1	0	0	1	0	0	1	0	0	0	2	2	2
EXOC2	0	0	0	0	2	0	0	0	0	2	2	2
F13B	0	0	0	0	2	0	0	0	0	2	2	2
FANCA	0	0	0	0	1	0	0	1	0	2	2	2
FBLN1	0	0	0	0	2	0	0	0	0	2	2	2
FDPS	0	0	0	0	2	0	0	0	0	2	2	2
FHOD1	0	0	0	0	1	0	0	1	0	2	2	2
FLNA	0	0	0	0	2	0	0	0	0	2	2	2
FRYL	0	0	0	0	1	0	0	1	0	2	2	2
GNRHR	0	0	1	0	1	0	0	0	0	2	2	2
GORASP2	0	0	0	0	1	0	0	1	0	2	2	2
GUCY2F	0	0	0	0	2	0	0	0	0	2	2	2
HECTD1	0	0	0	0	2	0	0	0	0	2	2	2
HECTD4	1	0	0	0	1	0	0	0	0	2	2	2
HECW2	0	0	0	0	2	0	0	0	0	2	2	2
HMCN2	0	0	0	1	1	0	0	0	0	2	2	2
HRNR	0	0	0	0	1	1	0	0	0	2	2	2
IGKV1D-13	0	0	0	0	2	0	0	0	0	2	2	2
IQSEC3	0	0	0	0	2	0	0	0	0	2	2	2
ISM2	0	0	0	1	1	0	0	0	0	2	2	2
KCNA2	0	0	0	0	2	0	0	0	0	2	2	2
KCNH6	0	0	0	0	2	0	0	0	0	2	2	2
KIAA0141	0	0	0	1	1	0	0	0	0	2	2	2
KIAA0947	0	0	0	0	2	0	0	0	0	2	2	2
KIAA1217	0	0	0	0	2	0	0	0	0	2	2	2
KIAA1731	0	0	0	0	1	1	0	0	0	2	2	2
KIF24	0	0	0	0	1	1	0	0	0	2	2	2
KIF3A	0	0	0	0	2	0	0	0	0	2	2	2
KMT2E	0	0	0	0	1	0	0	1	0	2	2	2
LGALS12	0	0	0	0	0	0	0	2	0	2	2	2
LILRB1	0	0	0	0	1	1	0	0	0	2	2	2
LMNB1	0	0	0	0	1	0	0	1	0	2	2	2
LRP1B	0	0	0	0	2	0	0	0	0	2	2	2
LRPPRC	0	0	0	0	2	0	0	0	0	2	2	2
LRRK2	0	0	0	1	1	0	0	0	0	2	2	2
MAP1B	0	0	0	0	2	0	0	0	0	2	2	2
MAPKBP1	0	0	0	0	2	0	0	0	0	2	2	2
MASP1	0	0	0	0	2	0	0	0	0	2	2	2
MDC1	0	0	0	0	2	0	0	0	0	2	2	2
MPRIP	1	0	0	0	0	0	0	1	0	2	2	2
MTTP	0	0	0	0	1	0	0	1	0	2	2	2
MUC21	0	1	1	0	0	0	0	0	0	2	2	2
MYH13	0	0	0	1	1	0	0	0	0	2	2	2
MYOM1	0	0	1	0	1	0	0	0	0	2	2	2
NALCN	1	0	0	0	0	0	0	1	0	2	2	2
NEB	0	0	0	0	1	0	0	1	0	2	2	2
NF1	0	0	1	0	1	0	0	0	0	2	2	2
NFRKB	0	0	0	1	1	0	0	0	0	2	2	2
NHSL1	0	1	0	0	1	0	0	0	0	2	2	2
NIPAL2	0	0	0	0	1	0	0	1	0	2	2	2
NIPBL	0	0	0	0	2	0	0	0	0	2	2	2
NLRP9	0	0	0	0	2	0	0	0	0	2	2	2
NUP155	0	0	0	0	2	0	0	0	0	2	2	2
PDCD11	0	0	0	0	2	0	0	0	0	2	2	2
PDS5A	0	0	0	0	1	0	0	1	0	2	2	2
PHF2	0	0	0	0	1	0	0	1	0	2	2	2
PI4KA	0	0	0	0	0	0	0	2	0	2	2	2
PKD1L3	0	0	0	0	0	0	0	2	0	2	2	2
PLA2G12B	0	0	0	0	2	0	0	0	0	2	2	2
PLB1	0	0	0	0	0	0	0	2	0	2	2	2
PLCE1	0	0	0	0	1	1	0	0	0	2	2	2
PLEKHJ1	0	0	0	0	0	0	0	2	0	2	2	2
POLB	0	0	0	0	1	0	0	1	0	2	2	2
POLK	0	0	0	0	2	0	0	0	0	2	2	2
POLQ	0	0	0	0	2	0	0	0	0	2	2	2
POLR2A	0	0	0	0	2	0	0	0	0	2	2	2
PON1	0	0	0	0	2	0	0	0	0	2	2	2
PPP1R37	0	0	0	0	2	0	0	0	0	2	2	2
PPP2R3A	0	0	0	0	0	2	0	0	0	2	2	2
PRKDC	0	0	0	0	2	0	0	0	0	2	2	2
PRX	0	0	1	0	1	0	0	0	0	2	2	2
PSME4	0	0	0	0	1	0	0	1	0	2	2	2
PTPN13	0	0	1	0	0	0	0	1	0	2	2	2
PTPRN2	0	0	0	0	2	0	0	0	0	2	2	2
RAB3GAP1	0	0	0	0	2	0	0	0	0	2	2	2
RASA1	0	0	0	0	2	0	0	0	0	2	2	2
RBMS3	0	0	0	0	2	0	0	0	0	2	2	2
RLTPR	0	0	0	0	2	0	0	0	0	2	2	2
RNF168	1	0	0	0	1	0	0	0	0	2	2	2
RP11-166B2.1	0	0	0	0	2	0	0	0	0	2	2	2
RP1L1	0	0	0	0	2	0	0	0	0	2	2	2
RPRD2	0	0	0	0	2	0	0	0	0	2	2	2
SAT2	0	0	0	0	1	0	0	1	0	2	2	2
SBK1	0	0	0	0	1	1	0	0	0	2	2	2
SCEL	0	0	0	0	2	0	0	0	0	2	2	2
SEMA4G	0	0	0	0	2	0	0	0	0	2	2	2
SH3RF1	0	0	0	0	2	0	0	0	0	2	2	2
SHANK1	0	0	0	0	1	0	0	1	0	2	2	2
SLC45A4	0	0	0	0	2	0	0	0	0	2	2	2
SLC4A7	0	0	0	0	2	0	0	0	0	2	2	2
SMARCAL1	0	0	0	0	1	0	0	1	0	2	2	2
SNAP91	0	0	0	0	2	0	0	0	0	2	2	2
SON	0	0	0	0	2	0	0	0	0	2	2	2
SOS1	2	0	0	0	0	0	0	0	0	2	2	2
SPTB	0	0	0	0	1	1	0	0	0	2	2	2
SPTBN4	0	0	0	0	2	0	0	0	0	2	2	2
SPZ1	0	0	0	0	2	0	0	0	0	2	2	2
SRCIN1	0	0	0	0	0	0	0	2	0	2	2	2
STAB2	0	0	0	0	1	1	0	0	0	2	2	2
STAG1	0	0	0	0	2	0	0	0	0	2	2	2
STARD8	0	0	0	0	2	0	0	0	0	2	2	2
STRIP2	0	0	0	0	1	0	0	1	0	2	2	2
STXBP5	0	0	0	0	2	0	0	0	0	2	2	2
SUCO	0	0	0	0	2	0	0	0	0	2	2	2
SYN1	0	0	0	0	2	0	0	0	0	2	2	2
TAF9B	0	0	0	0	1	0	0	1	0	2	2	2
TAL1	0	0	0	0	2	0	0	0	0	2	2	2
TCHH	0	0	0	0	1	1	0	0	0	2	2	2
TDRD1	0	0	0	0	1	0	0	1	0	2	2	2
THAP9	1	0	0	0	1	0	0	0	0	2	2	2
TIAL1	0	0	0	0	1	0	0	1	0	2	2	2
TIAM2	0	0	0	0	2	0	0	0	0	2	2	2
TIMD4	1	0	0	0	0	0	0	1	0	2	2	2
TMEM143	0	0	0	0	2	0	0	0	0	2	2	2
TMEM192	0	0	0	0	1	0	0	1	0	2	2	2
TNRC18	0	0	0	0	2	0	0	0	0	2	2	2
TRAPPC8	0	0	1	0	0	1	0	0	0	2	2	2
TRIM24	0	0	0	0	2	0	0	0	0	2	2	2
TRPA1	0	0	0	0	2	0	0	0	0	2	2	2
TRPV5	0	0	0	0	2	0	0	0	0	2	2	2
TTC8	0	0	0	0	1	0	0	1	0	2	2	2
TXNRD1	0	0	0	0	2	0	0	0	0	2	2	2
ULK2	0	0	0	0	2	0	0	0	0	2	2	2
USH2A	0	0	0	0	2	0	0	0	0	2	2	2
VIPAS39	0	0	0	0	1	0	0	1	0	2	2	2
WDR48	0	0	0	0	1	0	0	1	0	2	2	2
WDR59	0	0	0	0	1	0	0	1	0	2	2	2
WDR81	0	0	0	1	1	0	0	0	0	2	2	2
WWC3	0	0	0	0	1	0	0	1	0	2	2	2
XPO4	0	0	0	0	2	0	0	0	0	2	2	2
ZBBX	0	0	0	0	2	0	0	0	0	2	2	2
ZNF544	0	0	0	0	1	1	0	0	0	2	2	2
ZNF568	0	0	0	0	2	0	0	0	0	2	2	2
ZNF654	0	0	0	0	2	0	0	0	0	2	2	2
ZNF708	0	0	1	0	1	0	0	0	0	2	2	2
ZNF76	1	0	0	0	1	0	0	0	0	2	2	2
ZNHIT6	0	0	0	0	2	0	0	0	0	2	2	2
ZPLD1	0	0	0	0	2	0	0	0	0	2	2	2
FBXO22	2	1	1	0	0	0	0	0	0	4	1	1
AHNAK	0	0	0	0	3	0	0	0	0	3	1	1
AKAP9	0	0	0	0	2	0	0	1	0	3	1	1
BRWD3	0	0	0	0	1	1	0	1	0	3	1	1
CD19	0	0	0	1	2	0	0	0	0	3	1	1
CHD7	2	0	0	0	1	0	0	0	0	3	1	1
COL6A5	0	0	0	0	2	1	0	0	0	3	1	1
DNAH5	0	0	0	0	3	0	0	0	0	3	1	1
FAM47C	0	0	3	0	0	0	0	0	0	3	1	1
HTRA3	0	0	0	0	3	0	0	0	0	3	1	1
IPMK	0	1	0	0	1	1	0	0	0	3	1	1
KCNH1	0	0	0	1	2	0	0	0	0	3	1	1
MTRF1L	0	0	0	0	2	0	0	1	0	3	1	1
SNX13	1	0	0	0	2	0	0	0	0	3	1	1
SYCP1	0	0	0	0	3	0	0	0	0	3	1	1
TAB2	0	0	0	0	2	1	0	0	0	3	1	1
TENM3	1	0	0	0	2	0	0	0	0	3	1	1
TRAF3IP1	0	0	0	0	2	0	0	1	0	3	1	1
USP9X	0	1	1	0	0	1	0	0	0	3	1	1
ABCA4	0	1	0	0	1	0	0	0	0	2	1	1
ABLIM1	1	1	0	0	0	0	0	0	0	2	1	1
AC010536.1	0	0	0	0	2	0	0	0	0	2	1	1
ADAM32	0	0	0	0	1	0	0	1	0	2	1	1
AKAP13	0	0	0	0	1	1	0	0	0	2	1	1
ALS2CR11	0	0	1	0	1	0	0	0	0	2	1	1
ANAPC1	1	0	0	0	0	0	0	1	0	2	1	1
ANAPC4	2	0	0	0	0	0	0	0	0	2	1	1
ANKRD20A4	1	0	0	0	1	0	0	0	0	2	1	1
APC2	0	0	0	0	2	0	0	0	0	2	1	1
ARHGAP23	0	2	0	0	0	0	0	0	0	2	1	1
ARHGEF26	0	0	0	0	0	1	0	1	0	2	1	1
ARID4A	0	0	0	0	1	1	0	0	0	2	1	1
ARMCX4	1	0	0	0	1	0	0	0	0	2	1	1
ASXL1	0	0	0	0	2	0	0	0	0	2	1	1
ATP10D	0	0	0	0	0	0	0	2	0	2	1	1
ATR	0	0	0	0	1	0	0	1	0	2	1	1
BCL2L14	0	0	0	0	0	0	0	2	0	2	1	1
BLM	0	0	0	0	2	0	0	0	0	2	1	1
BPIFC	0	0	0	0	2	0	0	0	0	2	1	1
C19orf24	1	0	0	0	1	0	0	0	0	2	1	1
C1orf168	0	0	0	0	0	0	0	2	0	2	1	1
C2CD3	0	0	0	0	2	0	0	0	0	2	1	1
C6orf132	0	0	1	0	1	0	0	0	0	2	1	1
CABP7	0	0	0	1	1	0	0	0	0	2	1	1
CCDC120	0	0	0	0	1	1	0	0	0	2	1	1
CDAN1	0	0	0	0	1	0	0	1	0	2	1	1
CDHR5	0	0	1	0	1	0	0	0	0	2	1	1
CELSR2	0	0	0	0	2	0	0	0	0	2	1	1
CHD9	0	0	0	0	2	0	0	0	0	2	1	1
CLASRP	0	0	0	0	2	0	0	0	0	2	1	1
CLTC	0	0	0	0	2	0	0	0	0	2	1	1
CMYA5	0	0	0	0	2	0	0	0	0	2	1	1
COPG1	0	0	1	1	0	0	0	0	0	2	1	1
CPSF3	0	0	0	0	0	1	0	1	0	2	1	1
CRIPAK	1	1	0	0	0	0	0	0	0	2	1	1
CTSF	0	0	0	0	1	1	0	0	0	2	1	1
CWC27	0	0	0	0	1	0	0	1	0	2	1	1
DBR1	0	0	0	0	2	0	0	0	0	2	1	1
DDX42	2	0	0	0	0	0	0	0	0	2	1	1
DDX47	0	0	0	0	1	0	0	1	0	2	1	1
DGKZ	0	0	0	0	1	1	0	0	0	2	1	1
DHX9	1	1	0	0	0	0	0	0	0	2	1	1
DIABLO	0	0	0	0	2	0	0	0	0	2	1	1
DNAH1	0	0	0	0	1	1	0	0	0	2	1	1
DNAH11	0	0	0	0	1	0	0	1	0	2	1	1
DNAJC16	0	0	0	0	2	0	0	0	0	2	1	1
DOCK7	0	0	0	0	1	0	0	1	0	2	1	1
DUSP9	0	1	0	0	1	0	0	0	0	2	1	1
DYNC2H1	0	0	0	0	1	0	0	1	0	2	1	1
ELN	0	0	0	0	2	0	0	0	0	2	1	1
ENTPD6	0	2	0	0	0	0	0	0	0	2	1	1
ENY2	0	0	1	0	0	0	0	1	0	2	1	1
EPHA6	0	0	0	0	1	0	0	1	0	2	1	1
EZH2	0	0	0	1	1	0	0	0	0	2	1	1
FAM208A	0	0	0	0	0	1	0	1	0	2	1	1
FAM222A	1	0	0	0	1	0	0	0	0	2	1	1
FAT3	1	0	0	0	0	1	0	0	0	2	1	1
FLG2	0	0	0	0	2	0	0	0	0	2	1	1
FMNL1	0	0	1	0	1	0	0	0	0	2	1	1
FMR1	0	0	0	0	2	0	0	0	0	2	1	1
GABRB3	0	0	0	0	1	1	0	0	0	2	1	1
GAPVD1	0	0	0	0	2	0	0	0	0	2	1	1
GCC2	1	0	0	0	1	0	0	0	0	2	1	1
GGT6	0	0	0	0	1	1	0	0	0	2	1	1
GJB7	0	0	0	0	2	0	0	0	0	2	1	1
GNPTAB	1	0	1	0	0	0	0	0	0	2	1	1
GPR156	0	0	0	0	1	0	0	1	0	2	1	1
GPR64	0	0	0	0	1	0	0	1	0	2	1	1
GPRASP1	0	0	0	0	2	0	0	0	0	2	1	1
GRM4	0	0	0	0	2	0	0	0	0	2	1	1
HAS1	1	1	0	0	0	0	0	0	0	2	1	1
HELZ2	0	0	0	0	2	0	0	0	0	2	1	1
HMGXB4	1	0	0	0	1	0	0	0	0	2	1	1
HOXA5	1	1	0	0	0	0	0	0	0	2	1	1
HSPA5	1	0	0	0	1	0	0	0	0	2	1	1
IBTK	0	0	0	0	1	0	0	1	0	2	1	1
INF2	0	0	1	0	1	0	0	0	0	2	1	1
IPO11	0	0	0	0	1	0	0	1	0	2	1	1
JMJD1C	0	0	0	0	2	0	0	0	0	2	1	1
KCNQ1	1	0	0	0	1	0	0	0	0	2	1	1
KIAA0319	0	0	0	0	2	0	0	0	0	2	1	1
KIFC2	0	0	0	0	2	0	0	0	0	2	1	1
KIT	0	0	0	0	2	0	0	0	0	2	1	1
KLHL9	1	1	0	0	0	0	0	0	0	2	1	1
KMT2B	0	0	0	0	2	0	0	0	0	2	1	1
LAMB1	1	0	0	0	1	0	0	0	0	2	1	1
LAMB2	0	1	0	1	0	0	0	0	0	2	1	1
LPCAT4	1	1	0	0	0	0	0	0	0	2	1	1
LRRC29	0	1	0	0	1	0	0	0	0	2	1	1
LRRFIP2	0	0	0	0	1	0	0	1	0	2	1	1
LUC7L3	0	1	0	0	1	0	0	0	0	2	1	1
LY75	0	1	0	0	1	0	0	0	0	2	1	1
MBD6	1	1	0	0	0	0	0	0	0	2	1	1
MDFIC	0	0	0	0	2	0	0	0	0	2	1	1
MEF2BNB	0	0	0	0	2	0	0	0	0	2	1	1
MPHOSPH8	0	0	0	0	1	1	0	0	0	2	1	1
MSH3	0	0	0	0	1	0	0	1	0	2	1	1
MUC16	0	0	0	0	2	0	0	0	0	2	1	1
MUC17	0	0	0	0	2	0	0	0	0	2	1	1
MYO15A	0	1	0	0	1	0	0	0	0	2	1	1
MYO1D	0	0	0	0	1	0	0	1	0	2	1	1
MZT2A	0	0	1	1	0	0	0	0	0	2	1	1
NAF1	0	0	0	0	2	0	0	0	0	2	1	1
NCKIPSD	0	0	0	0	1	0	0	1	0	2	1	1
NISCH	0	1	0	0	1	0	0	0	0	2	1	1
NPIPA1	1	0	1	0	0	0	0	0	0	2	1	1
NPR1	0	0	0	0	0	0	0	2	0	2	1	1
NRAP	0	0	0	0	1	0	0	1	0	2	1	1
NRD1	0	0	0	0	1	0	0	1	0	2	1	1
NRXN3	0	0	0	0	2	0	0	0	0	2	1	1
NXPE3	0	0	0	0	2	0	0	0	0	2	1	1
OCA2	0	0	0	0	1	0	0	1	0	2	1	1
OR10H2	0	0	2	0	0	0	0	0	0	2	1	1
OR5AN1	1	1	0	0	0	0	0	0	0	2	1	1
OS9	0	0	1	0	0	1	0	0	0	2	1	1
OSBPL9	0	1	0	0	1	0	0	0	0	2	1	1
OSGEPL1	0	0	0	0	2	0	0	0	0	2	1	1
OTUD4	0	0	0	0	2	0	0	0	0	2	1	1
PAK3	0	0	1	0	1	0	0	0	0	2	1	1
PAK6	0	0	0	0	0	0	0	2	0	2	1	1
PAOX	0	0	0	0	2	0	0	0	0	2	1	1
PFKP	0	1	0	1	0	0	0	0	0	2	1	1
PHEX	0	0	0	0	1	0	0	1	0	2	1	1
PHF1	0	0	0	1	1	0	0	0	0	2	1	1
PHYH	0	0	0	0	1	1	0	0	0	2	1	1
PIBF1	0	0	0	0	2	0	0	0	0	2	1	1
PLCH1	0	0	0	0	2	0	0	0	0	2	1	1
PLEKHB1	0	0	0	0	1	0	0	1	0	2	1	1
PLSCR2	0	0	0	0	2	0	0	0	0	2	1	1
PLXNB3	0	0	0	0	2	0	0	0	0	2	1	1
PMS1	0	0	0	0	1	1	0	0	0	2	1	1
POLRMT	0	1	0	0	0	0	0	1	0	2	1	1
PRMT8	0	2	0	0	0	0	0	0	0	2	1	1
PRRT1	0	0	0	0	2	0	0	0	0	2	1	1
PRSS35	0	0	1	0	1	0	0	0	0	2	1	1
PSMA5	0	0	0	0	1	1	0	0	0	2	1	1
PSMD13	1	0	0	0	1	0	0	0	0	2	1	1
R3HCC1L	0	0	1	1	0	0	0	0	0	2	1	1
RAB10	0	0	0	0	0	0	0	2	0	2	1	1
RARS	2	0	0	0	0	0	0	0	0	2	1	1
RASIP1	0	0	0	0	2	0	0	0	0	2	1	1
RBM45	1	0	0	0	1	0	0	0	0	2	1	1
RCOR3	0	0	0	0	2	0	0	0	0	2	1	1
RIN3	0	1	0	0	1	0	0	0	0	2	1	1
RNF2	1	0	0	0	1	0	0	0	0	2	1	1
SAMD4B	1	0	0	0	1	0	0	0	0	2	1	1
SCN10A	0	0	0	0	2	0	0	0	0	2	1	1
SCN2A	0	0	0	0	2	0	0	0	0	2	1	1
SEZ6L2	0	1	0	0	1	0	0	0	0	2	1	1
SFXN5	0	0	0	0	1	1	0	0	0	2	1	1
SHC2	1	0	0	0	1	0	0	0	0	2	1	1
SLC44A4	0	0	0	0	2	0	0	0	0	2	1	1
SLC7A9	0	1	0	1	0	0	0	0	0	2	1	1
SNAP23	0	0	1	1	0	0	0	0	0	2	1	1
SPANXN2	0	0	2	0	0	0	0	0	0	2	1	1
SPATA13	0	0	0	0	2	0	0	0	0	2	1	1
SYNE2	0	0	0	0	1	1	0	0	0	2	1	1
TAF7L	0	0	1	0	1	0	0	0	0	2	1	1
TBC1D31	0	0	0	0	2	0	0	0	0	2	1	1
TBC1D5	1	0	0	0	0	0	0	1	0	2	1	1
TBL1X	0	1	0	1	0	0	0	0	0	2	1	1
TCEB3	0	0	0	0	1	1	0	0	0	2	1	1
TEP1	0	0	0	0	1	0	0	1	0	2	1	1
THAP8	0	1	0	1	0	0	0	0	0	2	1	1
TIMP4	0	0	0	0	2	0	0	0	0	2	1	1
TJAP1	1	0	0	0	1	0	0	0	0	2	1	1
TLR6	0	0	0	0	1	1	0	0	0	2	1	1
TMED5	0	0	0	0	2	0	0	0	0	2	1	1
TRAJ44	0	0	0	0	2	0	0	0	0	2	1	1
TRAPPC11	0	0	0	0	2	0	0	0	0	2	1	1
TRIM58	1	0	0	0	1	0	0	0	0	2	1	1
TRMT1L	0	0	0	0	2	0	0	0	0	2	1	1
TROVE2	0	0	0	0	2	0	0	0	0	2	1	1
UBQLN1	0	0	0	0	1	0	0	1	0	2	1	1
UHRF1BP1L	0	0	0	0	2	0	0	0	0	2	1	1
UVRAG	0	0	0	0	2	0	0	0	0	2	1	1
WASF3	0	1	0	0	0	0	0	1	0	2	1	1
WBSCR17	0	0	0	0	1	0	0	1	0	2	1	1
WDR82	0	0	0	0	0	0	0	2	0	2	1	1
WRNIP1	0	0	0	0	2	0	0	0	0	2	1	1
ZIC5	0	0	1	0	1	0	0	0	0	2	1	1
ZNF429	0	0	0	0	2	0	0	0	0	2	1	1
ZNF44	0	0	0	0	0	2	0	0	0	2	1	1
ZNF441	0	0	0	0	2	0	0	0	0	2	1	1
ZNF652	0	0	0	0	2	0	0	0	0	2	1	1
ZNF675	0	0	0	0	2	0	0	0	0	2	1	1
ZNF865	1	0	1	0	0	0	0	0	0	2	1	1
ZZZ3	0	0	0	0	2	0	0	0	0	2	1	1
A1CF	0	0	0	0	1	0	0	0	0	1	1	1
AAAS	0	0	0	0	1	0	0	0	0	1	1	1
AACS	0	0	0	0	0	0	0	1	0	1	1	1
AADAC	0	0	0	0	0	1	0	0	0	1	1	1
AAED1	0	0	0	0	1	0	0	0	0	1	1	1
AARS	0	0	0	0	1	0	0	0	0	1	1	1
AASDH	0	0	0	0	1	0	0	0	0	1	1	1
AASS	0	0	0	0	1	0	0	0	0	1	1	1
ABCA10	1	0	0	0	0	0	0	0	0	1	1	1
ABCA13	0	0	0	0	1	0	0	0	0	1	1	1
ABCA7	0	0	0	0	1	0	0	0	0	1	1	1
ABCC12	0	0	0	0	0	0	0	1	0	1	1	1
ABCC4	0	0	0	0	0	1	0	0	0	1	1	1
ABCC9	0	0	0	0	1	0	0	0	0	1	1	1
ABCD2	0	0	0	0	1	0	0	0	0	1	1	1
ABCF3	0	0	0	0	1	0	0	0	0	1	1	1
ABHD12B	0	0	0	0	1	0	0	0	0	1	1	1
ABI3	0	0	0	0	1	0	0	0	0	1	1	1
ABI3BP	0	0	0	0	1	0	0	0	0	1	1	1
ABTB2	0	0	0	0	1	0	0	0	0	1	1	1
AC002472.13	0	0	0	0	1	0	0	0	0	1	1	1
AC011239.1	0	0	0	0	1	0	0	0	0	1	1	1
AC079354.1	0	0	0	0	1	0	0	0	0	1	1	1
ACAA1	0	0	0	0	1	0	0	0	0	1	1	1
ACAA2	0	0	0	0	0	0	0	1	0	1	1	1
ACACA	0	0	0	0	0	0	0	1	0	1	1	1
ACADS	0	0	0	0	0	1	0	0	0	1	1	1
ACAN	0	0	1	0	0	0	0	0	0	1	1	1
ACAT1	0	0	0	0	1	0	0	0	0	1	1	1
ACD	0	0	0	0	1	0	0	0	0	1	1	1
ACE2	0	0	1	0	0	0	0	0	0	1	1	1
ACER3	0	0	0	0	1	0	0	0	0	1	1	1
ACOT7	0	0	0	0	1	0	0	0	0	1	1	1
ACSS2	0	0	0	0	1	0	0	0	0	1	1	1
ACTRT1	0	0	0	0	1	0	0	0	0	1	1	1
ACVR2A	0	0	0	0	1	0	0	0	0	1	1	1
ADAM10	0	0	0	0	0	1	0	0	0	1	1	1
ADAM2	0	0	0	0	0	1	0	0	0	1	1	1
ADAM29	1	0	0	0	0	0	0	0	0	1	1	1
ADAMTS13	0	0	0	0	0	0	0	1	0	1	1	1
ADAMTS16	0	0	0	0	1	0	0	0	0	1	1	1
ADAMTS18	0	0	0	0	0	1	0	0	0	1	1	1
ADAMTS2	0	0	0	0	1	0	0	0	0	1	1	1
ADAMTS5	0	0	0	0	0	0	0	1	0	1	1	1
ADAMTS8	0	0	0	0	1	0	0	0	0	1	1	1
ADAMTSL4	0	0	0	0	1	0	0	0	0	1	1	1
ADARB2	0	0	0	0	1	0	0	0	0	1	1	1
ADCK2	0	0	0	0	1	0	0	0	0	1	1	1
ADCK4	0	0	0	0	1	0	0	0	0	1	1	1
ADCY4	0	0	0	0	1	0	0	0	0	1	1	1
ADD2	0	0	0	0	1	0	0	0	0	1	1	1
ADRA1B	0	0	0	0	1	0	0	0	0	1	1	1
ADRBK2	0	0	0	0	0	1	0	0	0	1	1	1
ADSS	0	0	0	0	0	0	0	1	0	1	1	1
AFF2	0	0	0	0	1	0	0	0	0	1	1	1
AFG3L2	0	0	0	0	1	0	0	0	0	1	1	1
AFM	0	0	0	0	1	0	0	0	0	1	1	1
AFMID	0	0	0	0	1	0	0	0	0	1	1	1
AFP	0	0	0	0	1	0	0	0	0	1	1	1
AGAP2	1	0	0	0	0	0	0	0	0	1	1	1
AGBL2	0	0	0	0	1	0	0	0	0	1	1	1
AGBL5	0	0	0	0	1	0	0	0	0	1	1	1
AGGF1	0	0	0	0	0	0	0	1	0	1	1	1
AGK	0	0	0	0	1	0	0	0	0	1	1	1
AGO1	0	0	0	0	0	0	0	1	0	1	1	1
AGO3	0	0	0	0	1	0	0	0	0	1	1	1
AGPAT5	0	0	0	0	1	0	0	0	0	1	1	1
AGPAT9	0	0	0	0	1	0	0	0	0	1	1	1
AGRN	0	0	0	0	1	0	0	0	0	1	1	1
AGT	0	1	0	0	0	0	0	0	0	1	1	1
AGTPBP1	1	0	0	0	0	0	0	0	0	1	1	1
AGTR2	0	0	0	0	0	1	0	0	0	1	1	1
AHCY	0	0	0	0	1	0	0	0	0	1	1	1
AHCYL2	0	0	0	0	1	0	0	0	0	1	1	1
AHNAK2	0	0	0	0	1	0	0	0	0	1	1	1
AHR	0	0	0	0	1	0	0	0	0	1	1	1
AIG1	1	0	0	0	0	0	0	0	0	1	1	1
AKAP12	0	0	0	0	1	0	0	0	0	1	1	1
AKAP4	0	0	0	0	0	1	0	0	0	1	1	1
AKNAD1	0	0	0	0	1	0	0	0	0	1	1	1
AKR7A3	0	0	0	0	1	0	0	0	0	1	1	1
AL136531.1	0	0	0	0	1	0	0	0	0	1	1	1
AL359195.1	0	0	0	0	1	0	0	0	0	1	1	1
AL589765.1	0	0	0	0	1	0	0	0	0	1	1	1
ALAS2	0	0	0	0	0	0	0	1	0	1	1	1
ALB	0	0	0	0	1	0	0	0	0	1	1	1
ALDH18A1	0	0	0	0	1	0	0	0	0	1	1	1
ALDH1A1	0	0	0	0	1	0	0	0	0	1	1	1
ALDH3A1	0	0	0	0	1	0	0	0	0	1	1	1
ALG10B	0	0	0	0	1	0	0	0	0	1	1	1
ALLC	0	0	0	1	0	0	0	0	0	1	1	1
AMBP	0	0	0	0	1	0	0	0	0	1	1	1
AMDHD2	0	0	0	0	0	1	0	0	0	1	1	1
AMICA1	0	0	0	0	1	0	0	0	0	1	1	1
AMOT	0	0	0	0	1	0	0	0	0	1	1	1
AMY2B	0	0	0	0	1	0	0	0	0	1	1	1
AMZ1	0	1	0	0	0	0	0	0	0	1	1	1
AMZ2	0	0	0	0	1	0	0	0	0	1	1	1
ANAPC10	0	0	0	0	1	0	0	0	0	1	1	1
ANAPC7	0	0	0	0	1	0	0	0	0	1	1	1
ANGEL2	0	0	0	0	1	0	0	0	0	1	1	1
ANK2	0	0	1	0	0	0	0	0	0	1	1	1
ANK3	0	0	0	0	1	0	0	0	0	1	1	1
ANKDD1A	0	0	0	0	1	0	0	0	0	1	1	1
ANKEF1	0	0	0	0	1	0	0	0	0	1	1	1
ANKH	0	0	0	0	0	0	0	1	0	1	1	1
ANKHD1	0	0	0	0	1	0	0	0	0	1	1	1
ANKRD11	0	0	0	0	1	0	0	0	0	1	1	1
ANKRD13C	1	0	0	0	0	0	0	0	0	1	1	1
ANKRD24	0	0	0	0	1	0	0	0	0	1	1	1
ANKRD30A	0	0	0	0	1	0	0	0	0	1	1	1
ANKRD52	0	0	0	0	0	0	0	1	0	1	1	1
ANKRD60	1	0	0	0	0	0	0	0	0	1	1	1
ANKS6	0	0	0	0	1	0	0	0	0	1	1	1
ANLN	0	0	0	0	1	0	0	0	0	1	1	1
ANO8	0	1	0	0	0	0	0	0	0	1	1	1
ANTXR1	0	0	0	0	1	0	0	0	0	1	1	1
ANXA3	0	0	0	0	0	0	0	1	0	1	1	1
ANXA4	0	0	0	0	1	0	0	0	0	1	1	1
AOAH	0	0	0	0	0	0	0	1	0	1	1	1
AOX1	0	0	0	0	1	0	0	0	0	1	1	1
AP1AR	0	0	0	0	1	0	0	0	0	1	1	1
AP2A1	0	0	0	0	0	0	0	1	0	1	1	1
AP3B1	0	0	0	0	1	0	0	0	0	1	1	1
AP3B2	0	0	0	0	1	0	0	0	0	1	1	1
AP3M2	0	0	0	0	1	0	0	0	0	1	1	1
AP4B1	0	0	0	0	1	0	0	0	0	1	1	1
AP5Z1	0	0	0	0	1	0	0	0	0	1	1	1
APAF1	1	0	0	0	0	0	0	0	0	1	1	1
APBB1IP	0	0	1	0	0	0	0	0	0	1	1	1
APBB2	0	0	0	0	0	0	0	1	0	1	1	1
APOA1BP	0	1	0	0	0	0	0	0	0	1	1	1
APOBR	0	0	0	0	1	0	0	0	0	1	1	1
APOL6	0	0	0	0	0	0	0	1	0	1	1	1
APP	0	0	0	0	1	0	0	0	0	1	1	1
APPL1	0	0	0	0	0	0	0	1	0	1	1	1
AQP2	0	0	0	0	1	0	0	0	0	1	1	1
AQP7	0	0	0	0	1	0	0	0	0	1	1	1
AQR	0	0	0	0	1	0	0	0	0	1	1	1
AR	0	0	0	0	1	0	0	0	0	1	1	1
ARHGAP35	0	0	0	0	1	0	0	0	0	1	1	1
ARHGAP5	0	0	0	0	1	0	0	0	0	1	1	1
ARHGEF11	0	0	0	0	1	0	0	0	0	1	1	1
ARHGEF19	0	1	0	0	0	0	0	0	0	1	1	1
ARHGEF40	0	0	0	0	0	0	0	1	0	1	1	1
ARHGEF5	0	0	0	0	1	0	0	0	0	1	1	1
ARHGEF6	0	0	0	0	0	0	0	1	0	1	1	1
ARID3A	1	0	0	0	0	0	0	0	0	1	1	1
ARID4B	0	0	0	0	1	0	0	0	0	1	1	1
ARL14EP	0	0	0	0	1	0	0	0	0	1	1	1
ARMC3	1	0	0	0	0	0	0	0	0	1	1	1
ARMCX5	0	0	0	0	1	0	0	0	0	1	1	1
ARNT	0	0	0	0	0	0	0	1	0	1	1	1
ARNTL2	0	0	0	0	0	0	0	1	0	1	1	1
ARPC5	0	0	0	0	1	0	0	0	0	1	1	1
ARRDC3	0	0	0	0	1	0	0	0	0	1	1	1
ARSF	0	0	0	0	0	0	0	1	0	1	1	1
ART5	0	0	0	0	1	0	0	0	0	1	1	1
ARTN	0	0	0	0	1	0	0	0	0	1	1	1
ASAP1	0	0	0	0	1	0	0	0	0	1	1	1
ASB7	0	0	0	0	1	0	0	0	0	1	1	1
ASCC3	0	0	0	0	1	0	0	0	0	1	1	1
ASH1L	0	0	0	0	0	0	0	1	0	1	1	1
ASIC1	0	0	0	0	1	0	0	0	0	1	1	1
ASIC3	0	0	0	0	0	0	0	1	0	1	1	1
ASTN1	0	0	0	0	0	1	0	0	0	1	1	1
ASTN2	1	0	0	0	0	0	0	0	0	1	1	1
ATAD1	0	0	0	0	1	0	0	0	0	1	1	1
ATAD2	0	0	0	0	1	0	0	0	0	1	1	1
ATAD2B	0	0	0	0	1	0	0	0	0	1	1	1
ATAD3B	0	0	0	0	1	0	0	0	0	1	1	1
ATCAY	0	0	0	0	1	0	0	0	0	1	1	1
ATG13	0	0	0	0	1	0	0	0	0	1	1	1
ATG2A	0	0	0	0	1	0	0	0	0	1	1	1
ATG2B	0	0	0	0	1	0	0	0	0	1	1	1
ATG3	0	0	0	0	1	0	0	0	0	1	1	1
ATG4C	0	0	0	0	1	0	0	0	0	1	1	1
ATG9A	0	0	0	0	1	0	0	0	0	1	1	1
ATN1	0	1	0	0	0	0	0	0	0	1	1	1
ATP10A	0	0	0	0	0	0	0	1	0	1	1	1
ATP1A3	0	0	0	0	1	0	0	0	0	1	1	1
ATP1A4	0	0	0	0	1	0	0	0	0	1	1	1
ATP1B3	0	0	0	0	0	1	0	0	0	1	1	1
ATP2C1	0	0	0	0	1	0	0	0	0	1	1	1
ATP8A1	0	0	0	0	0	0	0	1	0	1	1	1
ATP8B2	0	0	0	0	1	0	0	0	0	1	1	1
ATP8B4	1	0	0	0	0	0	0	0	0	1	1	1
ATXN2L	0	0	0	0	1	0	0	0	0	1	1	1
ATXN7L3	0	0	0	0	0	0	0	1	0	1	1	1
AURKA	0	0	0	0	0	1	0	0	0	1	1	1
AWAT2	0	0	0	0	1	0	0	0	0	1	1	1
AXDND1	0	0	0	0	0	0	0	1	0	1	1	1
AXIN1	0	0	0	1	0	0	0	0	0	1	1	1
AXL	0	0	0	0	0	0	0	1	0	1	1	1
B3GALTL	0	0	0	0	1	0	0	0	0	1	1	1
B3GNTL1	0	0	0	0	1	0	0	0	0	1	1	1
B4GALT3	0	0	0	0	1	0	0	0	0	1	1	1
BACE2	0	0	0	0	1	0	0	0	0	1	1	1
BAG6	0	0	0	1	0	0	0	0	0	1	1	1
BAIAP2L1	0	0	0	0	0	0	0	1	0	1	1	1
BAP1	0	0	0	0	1	0	0	0	0	1	1	1
BARHL2	0	0	0	0	1	0	0	0	0	1	1	1
BCAT2	0	0	0	0	0	1	0	0	0	1	1	1
BCL10	0	0	0	0	1	0	0	0	0	1	1	1
BCL3	0	0	0	0	1	0	0	0	0	1	1	1
BCL7C	1	0	0	0	0	0	0	0	0	1	1	1
BCL9L	0	0	0	0	1	0	0	0	0	1	1	1
BDP1	0	0	0	0	1	0	0	0	0	1	1	1
BEST4	0	0	0	0	1	0	0	0	0	1	1	1
BFAR	0	0	0	0	1	0	0	0	0	1	1	1
BMP4	0	0	0	0	1	0	0	0	0	1	1	1
BMS1	0	0	0	0	1	0	0	0	0	1	1	1
BMS1P8	0	0	0	0	0	0	0	1	0	1	1	1
BNIP3	0	0	0	0	0	0	0	1	0	1	1	1
BORA	0	0	0	0	1	0	0	0	0	1	1	1
BPIFA1	0	0	0	0	0	0	0	1	0	1	1	1
BPTF	0	0	1	0	0	0	0	0	0	1	1	1
BRAF	0	0	0	0	1	0	0	0	0	1	1	1
BRCA1	0	0	0	0	1	0	0	0	0	1	1	1
BRDT	0	0	1	0	0	0	0	0	0	1	1	1
BRSK1	0	0	0	0	1	0	0	0	0	1	1	1
BRSK2	0	0	0	0	1	0	0	0	0	1	1	1
BSCL2	0	0	0	0	1	0	0	0	0	1	1	1
BSG	0	0	0	0	0	0	0	1	0	1	1	1
BTBD7	0	0	0	0	1	0	0	0	0	1	1	1
BTK	0	0	0	0	0	1	0	0	0	1	1	1
BZRAP1	0	0	0	1	0	0	0	0	0	1	1	1
BZW2	0	0	0	0	1	0	0	0	0	1	1	1
C10ORF68	1	0	0	0	0	0	0	0	0	1	1	1
C10orf131	0	0	0	0	0	0	0	1	0	1	1	1
C10orf76	0	0	0	0	1	0	0	0	0	1	1	1
C11orf31	1	0	0	0	0	0	0	0	0	1	1	1
C11orf58	0	0	0	0	0	0	0	1	0	1	1	1
C11orf65	0	0	0	0	1	0	0	0	0	1	1	1
C11orf73	0	0	0	0	1	0	0	0	0	1	1	1
C12orf36	0	0	0	0	1	0	0	0	0	1	1	1
C12orf55	0	0	0	0	1	0	0	0	0	1	1	1
C14orf166B	0	0	0	1	0	0	0	0	0	1	1	1
C14orf80	0	0	0	0	0	0	0	1	0	1	1	1
C15orf52	0	0	0	0	1	0	0	0	0	1	1	1
C16orf54	0	0	0	0	1	0	0	0	0	1	1	1
C17orf50	0	1	0	0	0	0	0	0	0	1	1	1
C17orf66	0	0	0	0	1	0	0	0	0	1	1	1
C18orf54	0	0	0	0	1	0	0	0	0	1	1	1
C19orf68	0	0	0	0	1	0	0	0	0	1	1	1
C1orf167	0	0	0	0	1	0	0	0	0	1	1	1
C1orf222	0	0	0	0	1	0	0	0	0	1	1	1
C1orf228	0	0	0	0	1	0	0	0	0	1	1	1
C1orf65	0	0	0	0	1	0	0	0	0	1	1	1
C1orf86	0	0	0	0	1	0	0	0	0	1	1	1
C20orf194	0	0	0	0	1	0	0	0	0	1	1	1
C3orf20	0	0	0	0	1	0	0	0	0	1	1	1
C3orf70	0	0	0	0	1	0	0	0	0	1	1	1
C3orf80	0	0	0	0	1	0	0	0	0	1	1	1
C5orf22	0	0	0	0	1	0	0	0	0	1	1	1
C5orf42	0	0	0	0	1	0	0	0	0	1	1	1
C6ORF165	0	0	0	0	1	0	0	0	0	1	1	1
C6orf10	0	0	0	0	1	0	0	0	0	1	1	1
C6orf163	0	0	0	0	1	0	0	0	0	1	1	1
C6orf47	0	1	0	0	0	0	0	0	0	1	1	1
C7orf62	0	0	0	0	1	0	0	0	0	1	1	1
C8orf34	0	0	0	0	1	0	0	0	0	1	1	1
C9orf114	0	0	0	0	1	0	0	0	0	1	1	1
C9orf53	0	0	0	0	0	1	0	0	0	1	1	1
C9orf84	0	0	0	0	1	0	0	0	0	1	1	1
CA10	0	0	0	0	1	0	0	0	0	1	1	1
CABIN1	0	0	0	0	1	0	0	0	0	1	1	1
CACHD1	0	0	0	0	1	0	0	0	0	1	1	1
CACNA1B	0	0	0	0	1	0	0	0	0	1	1	1
CACNA1E	1	0	0	0	0	0	0	0	0	1	1	1
CACNA1G	0	0	0	0	1	0	0	0	0	1	1	1
CACNA2D4	0	0	0	0	1	0	0	0	0	1	1	1
CACNB1	0	0	0	0	1	0	0	0	0	1	1	1
CACUL1	0	0	0	0	0	1	0	0	0	1	1	1
CAD	0	0	0	0	1	0	0	0	0	1	1	1
CADPS2	0	0	0	0	1	0	0	0	0	1	1	1
CAGE1	0	0	0	0	0	1	0	0	0	1	1	1
CALCR	0	0	0	0	0	0	0	1	0	1	1	1
CALD1	1	0	0	0	0	0	0	0	0	1	1	1
CALR	0	0	1	0	0	0	0	0	0	1	1	1
CAMSAP1	0	0	0	0	1	0	0	0	0	1	1	1
CAMSAP2	0	0	1	0	0	0	0	0	0	1	1	1
CAMTA2	0	0	0	0	1	0	0	0	0	1	1	1
CAP2	0	0	0	0	1	0	0	0	0	1	1	1
CAPN14	0	0	0	0	0	0	0	1	0	1	1	1
CARD9	0	0	0	0	1	0	0	0	0	1	1	1
CASC3	0	0	0	0	1	0	0	0	0	1	1	1
CASC5	0	0	0	0	0	1	0	0	0	1	1	1
CASP9	0	0	0	0	1	0	0	0	0	1	1	1
CASR	0	0	0	1	0	0	0	0	0	1	1	1
CATSPER4	0	0	0	0	0	0	0	1	0	1	1	1
CC2D1B	0	0	0	0	1	0	0	0	0	1	1	1
CC2D2A	1	0	0	0	0	0	0	0	0	1	1	1
CC2D2B	1	0	0	0	0	0	0	0	0	1	1	1
CCDC102B	0	0	0	0	1	0	0	0	0	1	1	1
CCDC108	0	0	0	0	1	0	0	0	0	1	1	1
CCDC14	0	0	0	0	1	0	0	0	0	1	1	1
CCDC141	0	0	0	0	0	1	0	0	0	1	1	1
CCDC157	0	0	0	0	1	0	0	0	0	1	1	1
CCDC168	0	0	0	0	1	0	0	0	0	1	1	1
CCDC175	0	0	0	0	1	0	0	0	0	1	1	1
CCDC176	0	0	0	0	1	0	0	0	0	1	1	1
CCDC22	0	0	0	0	1	0	0	0	0	1	1	1
CCDC37	0	0	0	0	1	0	0	0	0	1	1	1
CCDC41	0	0	0	0	1	0	0	0	0	1	1	1
CCDC50	0	0	0	0	1	0	0	0	0	1	1	1
CCDC57	0	0	0	1	0	0	0	0	0	1	1	1
CCDC65	0	0	0	0	1	0	0	0	0	1	1	1
CCDC66	0	0	0	0	0	0	1	0	0	1	1	1
CCDC84	0	0	0	0	1	0	0	0	0	1	1	1
CCDC88B	0	0	0	0	1	0	0	0	0	1	1	1
CCDC91	0	0	0	0	1	0	0	0	0	1	1	1
CCKBR	0	1	0	0	0	0	0	0	0	1	1	1
CCNB1	0	0	0	0	1	0	0	0	0	1	1	1
CCNB3	0	0	0	0	0	0	0	1	0	1	1	1
CCNJL	0	0	1	0	0	0	0	0	0	1	1	1
CCNT1	0	0	0	0	0	0	0	1	0	1	1	1
CCNT2	0	0	0	0	1	0	0	0	0	1	1	1
CCP110	0	0	0	0	0	1	0	0	0	1	1	1
CCT3	0	0	0	0	1	0	0	0	0	1	1	1
CCZ1	0	0	0	0	1	0	0	0	0	1	1	1
CD22	0	0	0	0	1	0	0	0	0	1	1	1
CD248	0	0	0	0	1	0	0	0	0	1	1	1
CD300LG	0	0	0	0	1	0	0	0	0	1	1	1
CD46	0	0	0	0	1	0	0	0	0	1	1	1
CD58	0	0	1	0	0	0	0	0	0	1	1	1
CD6	0	0	0	0	1	0	0	0	0	1	1	1
CDC42EP3	0	0	0	0	1	0	0	0	0	1	1	1
CDC42EP4	0	0	0	0	1	0	0	0	0	1	1	1
CDC45	0	0	0	0	1	0	0	0	0	1	1	1
CDCA3	0	0	0	0	1	0	0	0	0	1	1	1
CDCA5	0	0	0	0	1	0	0	0	0	1	1	1
CDCA8	0	0	0	0	1	0	0	0	0	1	1	1
CDH1	0	0	0	0	1	0	0	0	0	1	1	1
CDH4	1	0	0	0	0	0	0	0	0	1	1	1
CDH5	1	0	0	0	0	0	0	0	0	1	1	1
CDHR2	1	0	0	0	0	0	0	0	0	1	1	1
CDHR4	0	0	0	0	1	0	0	0	0	1	1	1
CDK18	0	1	0	0	0	0	0	0	0	1	1	1
CDK6	0	0	0	0	1	0	0	0	0	1	1	1
CDKAL1	0	0	0	0	1	0	0	0	0	1	1	1
CDKN2B	0	0	0	0	1	0	0	0	0	1	1	1
CELF6	0	0	0	0	0	0	0	1	0	1	1	1
CELSR1	0	0	0	0	1	0	0	0	0	1	1	1
CELSR3	0	1	0	0	0	0	0	0	0	1	1	1
CENPF	0	0	0	0	1	0	0	0	0	1	1	1
CENPI	0	0	0	0	0	1	0	0	0	1	1	1
CENPJ	0	0	0	0	1	0	0	0	0	1	1	1
CENPK	0	0	0	0	1	0	0	0	0	1	1	1
CENPP	0	0	0	0	1	0	0	0	0	1	1	1
CEP164	0	0	0	0	1	0	0	0	0	1	1	1
CEP170	0	0	0	0	1	0	0	0	0	1	1	1
CEP250	0	0	0	0	0	1	0	0	0	1	1	1
CEP290	0	0	0	0	1	0	0	0	0	1	1	1
CEP44	0	0	0	0	1	0	0	0	0	1	1	1
CEP57	0	0	0	0	1	0	0	0	0	1	1	1
CEP78	0	0	0	0	1	0	0	0	0	1	1	1
CEP85L	0	0	0	0	1	0	0	0	0	1	1	1
CEP95	1	0	0	0	0	0	0	0	0	1	1	1
CERS2	0	0	0	0	1	0	0	0	0	1	1	1
CES3	0	0	0	0	1	0	0	0	0	1	1	1
CFTR	0	0	0	0	0	1	0	0	0	1	1	1
CGNL1	0	0	0	0	1	0	0	0	0	1	1	1
CHADL	0	0	0	0	1	0	0	0	0	1	1	1
CHCHD10	1	0	0	0	0	0	0	0	0	1	1	1
CHD1	0	0	0	0	1	0	0	0	0	1	1	1
CHD2	0	0	0	0	1	0	0	0	0	1	1	1
CHDC2	0	0	0	0	1	0	0	0	0	1	1	1
CHI3L1	0	0	0	0	0	0	0	1	0	1	1	1
CHML	0	0	0	0	1	0	0	0	0	1	1	1
CHMP2A	0	0	0	0	1	0	0	0	0	1	1	1
CHPT1	0	0	0	0	1	0	0	0	0	1	1	1
CHST2	0	0	0	0	1	0	0	0	0	1	1	1
CHSY3	0	0	0	0	1	0	0	0	0	1	1	1
CHTF18	0	0	0	0	0	0	0	1	0	1	1	1
CITED2	0	0	0	0	1	0	0	0	0	1	1	1
CKAP2L	0	0	0	0	0	0	0	1	0	1	1	1
CKAP4	0	0	0	0	1	0	0	0	0	1	1	1
CKAP5	0	0	0	0	1	0	0	0	0	1	1	1
CLASP1	0	0	0	0	0	1	0	0	0	1	1	1
CLCN3	0	0	0	0	1	0	0	0	0	1	1	1
CLCN7	0	0	1	0	0	0	0	0	0	1	1	1
CLCNKB	0	0	0	0	0	0	0	1	0	1	1	1
CLIP1	0	0	0	0	1	0	0	0	0	1	1	1
CLIP2	0	0	0	0	0	0	0	1	0	1	1	1
CLIP4	0	0	0	0	1	0	0	0	0	1	1	1
CLK4	0	0	0	0	0	0	0	1	0	1	1	1
CLN3	0	0	0	0	1	0	0	0	0	1	1	1
CLPB	0	0	0	0	0	1	0	0	0	1	1	1
CLPTM1	0	0	0	0	1	0	0	0	0	1	1	1
CLSPN	0	0	0	0	0	0	0	1	0	1	1	1
CLSTN1	0	0	0	0	1	0	0	0	0	1	1	1
CLSTN3	0	0	0	0	1	0	0	0	0	1	1	1
CLUAP1	1	0	0	0	0	0	0	0	0	1	1	1
CLYBL	0	0	0	0	0	0	0	1	0	1	1	1
CMIP	0	0	0	0	1	0	0	0	0	1	1	1
CNBD2	0	0	0	0	1	0	0	0	0	1	1	1
CNGA1	0	0	0	0	1	0	0	0	0	1	1	1
CNGA2	1	0	0	0	0	0	0	0	0	1	1	1
CNKSR1	0	0	0	0	1	0	0	0	0	1	1	1
CNNM3	0	0	0	0	1	0	0	0	0	1	1	1
CNOT1	0	0	0	0	0	0	0	1	0	1	1	1
CNOT8	0	0	0	0	1	0	0	0	0	1	1	1
CNTN1	0	0	1	0	0	0	0	0	0	1	1	1
CNTN6	0	0	0	0	1	0	0	0	0	1	1	1
CNTROB	0	0	0	0	0	0	0	1	0	1	1	1
COCH	0	0	0	0	1	0	0	0	0	1	1	1
COG4	0	0	0	0	1	0	0	0	0	1	1	1
COG6	0	0	0	0	0	0	0	1	0	1	1	1
COL11A1	0	0	0	0	1	0	0	0	0	1	1	1
COL14A1	0	0	0	0	1	0	0	0	0	1	1	1
COL17A1	0	0	0	0	0	1	0	0	0	1	1	1
COL19A1	0	0	0	0	1	0	0	0	0	1	1	1
COL25A1	0	0	0	0	1	0	0	0	0	1	1	1
COL28A1	0	0	0	0	1	0	0	0	0	1	1	1
COL3A1	0	0	0	0	1	0	0	0	0	1	1	1
COL4A5	0	0	0	0	1	0	0	0	0	1	1	1
COL5A2	0	0	0	0	0	0	0	1	0	1	1	1
COL5A3	0	0	0	0	1	0	0	0	0	1	1	1
COL6A3	0	0	0	0	1	0	0	0	0	1	1	1
COL9A3	0	0	0	0	1	0	0	0	0	1	1	1
COPG2	0	0	0	0	0	1	0	0	0	1	1	1
COPS6	0	0	0	0	0	0	0	1	0	1	1	1
CORIN	0	0	0	0	0	0	0	1	0	1	1	1
CORO1B	0	0	0	0	1	0	0	0	0	1	1	1
CORO1C	0	1	0	0	0	0	0	0	0	1	1	1
COX6C	0	1	0	0	0	0	0	0	0	1	1	1
CP	0	0	0	0	1	0	0	0	0	1	1	1
CPA3	0	0	0	0	1	0	0	0	0	1	1	1
CPED1	0	0	0	0	1	0	0	0	0	1	1	1
CPOX	0	0	0	0	0	1	0	0	0	1	1	1
CPSF1	0	0	0	0	0	0	0	1	0	1	1	1
CPSF2	0	0	0	0	1	0	0	0	0	1	1	1
CPVL	0	0	0	0	0	1	0	0	0	1	1	1
CRB3	0	0	0	0	1	0	0	0	0	1	1	1
CREB3L2	0	0	0	0	1	0	0	0	0	1	1	1
CREM	0	0	0	0	1	0	0	0	0	1	1	1
CRHR1	0	0	0	0	1	0	0	0	0	1	1	1
CRISP3	0	0	0	0	1	0	0	0	0	1	1	1
CROCC	0	0	0	0	1	0	0	0	0	1	1	1
CRTAM	0	0	0	0	1	0	0	0	0	1	1	1
CSF2RB	0	0	0	1	0	0	0	0	0	1	1	1
CSMD1	0	0	0	0	1	0	0	0	0	1	1	1
CSN2	0	0	0	0	1	0	0	0	0	1	1	1
CSNK1E	0	0	0	0	1	0	0	0	0	1	1	1
CSNK2A2	1	0	0	0	0	0	0	0	0	1	1	1
CSTF2T	0	0	0	0	1	0	0	0	0	1	1	1
CTB-134H23.2	0	0	0	0	1	0	0	0	0	1	1	1
CTD-2117L12.1	0	0	0	0	0	1	0	0	0	1	1	1
CTD-3088G3.8	0	0	0	0	1	0	0	0	0	1	1	1
CTTN	0	0	0	0	0	1	0	0	0	1	1	1
CUL1	0	0	0	0	1	0	0	0	0	1	1	1
CUL4B	0	0	0	0	0	0	0	1	0	1	1	1
CUL5	0	0	0	0	1	0	0	0	0	1	1	1
CWC22	0	0	0	0	0	0	0	1	0	1	1	1
CXorf23	0	0	0	0	1	0	0	0	0	1	1	1
CXorf67	0	0	0	0	1	0	0	0	0	1	1	1
CYB5A	0	1	0	0	0	0	0	0	0	1	1	1
CYBB	0	0	0	0	1	0	0	0	0	1	1	1
CYFIP2	0	0	0	0	1	0	0	0	0	1	1	1
CYHR1	0	0	0	0	0	0	0	1	0	1	1	1
CYP2C9	0	0	0	0	1	0	0	0	0	1	1	1
CYP4F2	0	0	0	0	1	0	0	0	0	1	1	1
DAAM2	0	0	0	0	1	0	0	0	0	1	1	1
DACH1	0	0	0	0	1	0	0	0	0	1	1	1
DAGLA	0	0	0	0	0	0	0	1	0	1	1	1
DBNL	0	0	0	0	0	0	0	1	0	1	1	1
DCAF15	1	0	0	0	0	0	0	0	0	1	1	1
DCAF5	0	0	0	0	0	1	0	0	0	1	1	1
DCAKD	0	0	0	0	1	0	0	0	0	1	1	1
DCBLD1	0	0	0	0	1	0	0	0	0	1	1	1
DCC	0	0	0	0	1	0	0	0	0	1	1	1
DCD	0	0	0	0	1	0	0	0	0	1	1	1
DCT	0	0	0	0	1	0	0	0	0	1	1	1
DDR2	0	0	0	0	1	0	0	0	0	1	1	1
DDX24	0	0	0	0	1	0	0	0	0	1	1	1
DDX26B	0	0	0	0	1	0	0	0	0	1	1	1
DDX4	0	0	0	0	1	0	0	0	0	1	1	1
DDX52	0	0	0	0	1	0	0	0	0	1	1	1
DDX58	0	0	0	0	1	0	0	0	0	1	1	1
DDX59	0	0	0	0	0	0	0	1	0	1	1	1
DDX60	0	0	0	0	1	0	0	0	0	1	1	1
DEF8	0	0	0	0	0	0	0	1	0	1	1	1
DENND1A	0	0	0	0	0	0	0	1	0	1	1	1
DENND2D	0	0	0	0	1	0	0	0	0	1	1	1
DENND5B	0	0	0	0	1	0	0	0	0	1	1	1
DENR	0	0	0	0	0	0	0	1	0	1	1	1
DERA	0	0	0	0	0	0	0	1	0	1	1	1
DERL2	0	0	0	0	1	0	0	0	0	1	1	1
DFFB	0	0	0	0	0	0	0	1	0	1	1	1
DGCR6L	0	0	0	0	1	0	0	0	0	1	1	1
DGKD	0	0	0	0	1	0	0	0	0	1	1	1
DHDH	0	0	0	0	0	0	0	1	0	1	1	1
DHRS11	0	1	0	0	0	0	0	0	0	1	1	1
DHRS12	0	0	0	0	1	0	0	0	0	1	1	1
DHX29	0	0	0	0	1	0	0	0	0	1	1	1
DHX40	0	0	0	0	0	0	0	1	0	1	1	1
DIAPH3	0	0	0	0	1	0	0	0	0	1	1	1
DIRAS1	0	0	0	0	1	0	0	0	0	1	1	1
DIS3L	0	0	0	0	1	0	0	0	0	1	1	1
DLEU1	0	0	0	0	0	1	0	0	0	1	1	1
DLG3	0	0	0	0	1	0	0	0	0	1	1	1
DMBT1	0	0	0	1	0	0	0	0	0	1	1	1
DMRT2	0	0	0	0	1	0	0	0	0	1	1	1
DMRTB1	0	0	1	0	0	0	0	0	0	1	1	1
DMWD	0	0	0	0	0	0	0	1	0	1	1	1
DNAH10	0	0	0	0	0	0	0	1	0	1	1	1
DNAH3	0	0	0	0	1	0	0	0	0	1	1	1
DNAH6	0	0	0	0	1	0	0	0	0	1	1	1
DNAH7	0	0	0	0	1	0	0	0	0	1	1	1
DNAI2	0	0	0	0	1	0	0	0	0	1	1	1
DNAJA2	0	0	0	0	1	0	0	0	0	1	1	1
DNAJB13	0	0	0	0	1	0	0	0	0	1	1	1
DNAJB4	0	0	0	0	1	0	0	0	0	1	1	1
DNAJC3	0	0	0	0	1	0	0	0	0	1	1	1
DNAJC7	0	0	0	0	1	0	0	0	0	1	1	1
DNLZ	0	0	0	0	1	0	0	0	0	1	1	1
DNM3	0	0	0	0	0	0	0	1	0	1	1	1
DNMT3L	0	0	0	0	1	0	0	0	0	1	1	1
DOCK1	1	0	0	0	0	0	0	0	0	1	1	1
DOCK10	0	0	0	0	0	0	0	1	0	1	1	1
DOCK9	0	0	0	0	1	0	0	0	0	1	1	1
DOHH	0	0	0	0	1	0	0	0	0	1	1	1
DOK4	0	0	0	0	1	0	0	0	0	1	1	1
DPF3	0	0	0	0	1	0	0	0	0	1	1	1
DPM1	0	0	0	0	1	0	0	0	0	1	1	1
DPP8	0	0	0	0	1	0	0	0	0	1	1	1
DPY19L3	0	0	0	0	1	0	0	0	0	1	1	1
DROSHA	0	0	0	0	1	0	0	0	0	1	1	1
DSEL	0	0	0	0	1	0	0	0	0	1	1	1
DSP	0	0	0	0	1	0	0	0	0	1	1	1
DSPP	0	0	0	0	1	0	0	0	0	1	1	1
DST	0	0	0	0	1	0	0	0	0	1	1	1
DUS3L	0	0	0	0	1	0	0	0	0	1	1	1
DUSP27	1	0	0	0	0	0	0	0	0	1	1	1
DUSP5	0	0	0	0	1	0	0	0	0	1	1	1
DYNC1I2	0	0	0	0	1	0	0	0	0	1	1	1
DYSF	0	0	0	0	1	0	0	0	0	1	1	1
E2F2	0	0	0	0	1	0	0	0	0	1	1	1
EARS2	0	0	0	0	0	0	0	1	0	1	1	1
EBF3	0	0	0	0	1	0	0	0	0	1	1	1
ECE2	0	1	0	0	0	0	0	0	0	1	1	1
EDARADD	0	1	0	0	0	0	0	0	0	1	1	1
EDEM3	0	0	0	0	0	0	0	1	0	1	1	1
EEA1	0	0	0	0	1	0	0	0	0	1	1	1
EEF1A2	0	0	0	0	1	0	0	0	0	1	1	1
EEF1G	0	0	0	0	1	0	0	0	0	1	1	1
EEFSEC	0	0	0	0	1	0	0	0	0	1	1	1
EFCAB11	0	0	0	0	1	0	0	0	0	1	1	1
EFCAB8	0	0	0	0	1	0	0	0	0	1	1	1
EFCC1	0	0	0	0	1	0	0	0	0	1	1	1
EFHC1	0	0	0	0	1	0	0	0	0	1	1	1
EFNA1	0	0	0	0	1	0	0	0	0	1	1	1
EGFL6	0	0	0	0	1	0	0	0	0	1	1	1
EHMT2	0	0	0	0	0	0	0	1	0	1	1	1
EIF2AK2	0	0	0	0	0	1	0	0	0	1	1	1
EIF3D	0	0	0	0	0	0	0	1	0	1	1	1
ELMSAN1	0	0	0	0	1	0	0	0	0	1	1	1
ELP3	0	0	0	0	1	0	0	0	0	1	1	1
ELTD1	0	0	0	0	1	0	0	0	0	1	1	1
EMB	1	0	0	0	0	0	0	0	0	1	1	1
ENAH	0	0	0	0	1	0	0	0	0	1	1	1
ENAM	0	0	0	0	1	0	0	0	0	1	1	1
ENDOG	0	0	0	0	0	0	0	1	0	1	1	1
ENPP1	0	0	0	0	1	0	0	0	0	1	1	1
ENPP2	0	0	0	0	1	0	0	0	0	1	1	1
ENTHD2	0	0	0	0	1	0	0	0	0	1	1	1
EOMES	0	0	1	0	0	0	0	0	0	1	1	1
EPB41L3	0	0	0	0	1	0	0	0	0	1	1	1
EPB41L4B	0	0	0	0	1	0	0	0	0	1	1	1
EPHA4	0	0	0	0	1	0	0	0	0	1	1	1
EPHB3	0	1	0	0	0	0	0	0	0	1	1	1
EPHB4	0	0	0	0	1	0	0	0	0	1	1	1
EPO	0	0	0	0	1	0	0	0	0	1	1	1
EPS8L3	0	0	0	0	1	0	0	0	0	1	1	1
ERG	0	0	0	0	1	0	0	0	0	1	1	1
ERMP1	0	0	0	0	1	0	0	0	0	1	1	1
ERV3-1	0	0	0	0	1	0	0	0	0	1	1	1
ERVV-2	0	0	0	0	1	0	0	0	0	1	1	1
ESCO1	0	0	0	0	1	0	0	0	0	1	1	1
ESF1	0	0	0	0	1	0	0	0	0	1	1	1
ESPL1	0	1	0	0	0	0	0	0	0	1	1	1
ESPN	0	0	0	0	1	0	0	0	0	1	1	1
ESPNP	0	0	0	0	0	0	0	1	0	1	1	1
ESRRG	0	0	0	0	1	0	0	0	0	1	1	1
ETF1	0	0	0	0	1	0	0	0	0	1	1	1
ETFA	0	0	0	0	1	0	0	0	0	1	1	1
EVI5	0	0	0	0	1	0	0	0	0	1	1	1
EVPLL	0	0	0	0	1	0	0	0	0	1	1	1
EXD1	0	0	0	0	0	1	0	0	0	1	1	1
EXD2	0	0	0	0	0	1	0	0	0	1	1	1
EXD3	0	0	0	0	1	0	0	0	0	1	1	1
EXOC3L4	0	0	0	0	0	1	0	0	0	1	1	1
EYA4	0	0	0	0	1	0	0	0	0	1	1	1
EYS	0	0	0	0	1	0	0	0	0	1	1	1
F5	0	0	0	0	1	0	0	0	0	1	1	1
FADS2	0	0	0	0	1	0	0	0	0	1	1	1
FAM101B	0	0	0	0	1	0	0	0	0	1	1	1
FAM107B	0	0	0	0	0	1	0	0	0	1	1	1
FAM120A	0	0	0	0	0	0	0	1	0	1	1	1
FAM122B	0	0	0	0	1	0	0	0	0	1	1	1
FAM126B	0	0	0	0	1	0	0	0	0	1	1	1
FAM131C	0	0	0	0	1	0	0	0	0	1	1	1
FAM135A	0	0	0	0	0	1	0	0	0	1	1	1
FAM149A	0	0	0	0	1	0	0	0	0	1	1	1
FAM161B	0	0	0	1	0	0	0	0	0	1	1	1
FAM166A	0	0	0	0	0	0	0	1	0	1	1	1
FAM167B	0	0	0	0	0	1	0	0	0	1	1	1
FAM170A	0	0	0	0	0	0	0	0	1	1	1	1
FAM171A2	0	0	0	0	0	1	0	0	0	1	1	1
FAM178B	0	0	0	0	1	0	0	0	0	1	1	1
FAM179A	0	0	0	0	0	0	0	1	0	1	1	1
FAM184A	0	0	0	0	0	1	0	0	0	1	1	1
FAM184B	0	0	0	0	1	0	0	0	0	1	1	1
FAM193B	0	0	0	0	1	0	0	0	0	1	1	1
FAM194B	0	0	0	0	0	0	0	1	0	1	1	1
FAM198A	0	0	0	0	1	0	0	0	0	1	1	1
FAM200B	0	0	0	0	1	0	0	0	0	1	1	1
FAM211A	0	1	0	0	0	0	0	0	0	1	1	1
FAM21A	0	0	1	0	0	0	0	0	0	1	1	1
FAM21C	0	0	1	0	0	0	0	0	0	1	1	1
FAM35A	0	0	0	0	1	0	0	0	0	1	1	1
FAM43B	0	0	0	0	1	0	0	0	0	1	1	1
FAM46D	0	0	0	0	1	0	0	0	0	1	1	1
FAM47A	0	0	1	0	0	0	0	0	0	1	1	1
FAM49B	0	0	0	0	0	0	0	1	0	1	1	1
FAM71D	0	0	0	0	1	0	0	0	0	1	1	1
FAM71E2	0	0	0	0	1	0	0	0	0	1	1	1
FAM73B	0	0	0	0	0	0	0	1	0	1	1	1
FAM81B	0	0	0	0	0	0	0	1	0	1	1	1
FAM83B	0	0	0	0	1	0	0	0	0	1	1	1
FAM83G	0	0	0	0	1	0	0	0	0	1	1	1
FAM83H	0	0	0	0	1	0	0	0	0	1	1	1
FAM9A	0	0	0	0	1	0	0	0	0	1	1	1
FAM9B	0	0	1	0	0	0	0	0	0	1	1	1
FANCB	0	0	0	0	1	0	0	0	0	1	1	1
FANCM	0	0	0	0	1	0	0	0	0	1	1	1
FARP2	0	0	0	0	1	0	0	0	0	1	1	1
FASTK	0	0	0	0	1	0	0	0	0	1	1	1
FAT1	0	0	0	0	1	0	0	0	0	1	1	1
FAT4	0	0	0	0	1	0	0	0	0	1	1	1
FATE1	0	0	0	0	1	0	0	0	0	1	1	1
FBLN2	0	0	0	0	0	1	0	0	0	1	1	1
FBN1	0	0	0	0	1	0	0	0	0	1	1	1
FBXL5	0	0	0	0	1	0	0	0	0	1	1	1
FBXO15	0	0	0	0	1	0	0	0	0	1	1	1
FBXO16	0	0	0	0	1	0	0	0	0	1	1	1
FBXO18	0	0	0	0	1	0	0	0	0	1	1	1
FBXO36	0	0	0	0	0	1	0	0	0	1	1	1
FBXO8	0	0	0	0	1	0	0	0	0	1	1	1
FCGBP	0	0	0	0	1	0	0	0	0	1	1	1
FCGR2B	0	0	0	0	0	1	0	0	0	1	1	1
FCHO1	0	0	0	0	0	0	0	1	0	1	1	1
FDX1L	0	0	0	0	1	0	0	0	0	1	1	1
FGD6	0	0	0	0	0	0	0	1	0	1	1	1
FGF12	0	0	0	0	1	0	0	0	0	1	1	1
FGF9	0	0	0	0	1	0	0	0	0	1	1	1
FGFR4	0	0	0	0	0	0	0	1	0	1	1	1
FHAD1	0	0	0	0	1	0	0	0	0	1	1	1
FHDC1	0	0	0	0	1	0	0	0	0	1	1	1
FIBIN	0	1	0	0	0	0	0	0	0	1	1	1
FKBP10	0	0	0	0	1	0	0	0	0	1	1	1
FLNC	0	0	0	0	0	1	0	0	0	1	1	1
FLT4	0	0	0	0	0	0	0	1	0	1	1	1
FMNL2	0	0	0	0	1	0	0	0	0	1	1	1
FMNL3	0	0	0	1	0	0	0	0	0	1	1	1
FN1	0	0	0	0	1	0	0	0	0	1	1	1
FNBP1	0	0	0	0	1	0	0	0	0	1	1	1
FOLH1	0	0	0	0	1	0	0	0	0	1	1	1
FOXA2	0	0	0	0	1	0	0	0	0	1	1	1
FOXC1	0	0	0	0	0	1	0	0	0	1	1	1
FOXG1	0	0	0	0	1	0	0	0	0	1	1	1
FOXN4	1	0	0	0	0	0	0	0	0	1	1	1
FOXP3	1	0	0	0	0	0	0	0	0	1	1	1
FPR2	1	0	0	0	0	0	0	0	0	1	1	1
FREM2	0	0	0	0	1	0	0	0	0	1	1	1
FRMD7	0	0	0	0	1	0	0	0	0	1	1	1
FRMPD4	0	0	0	0	0	0	0	1	0	1	1	1
FRS2	0	0	0	0	1	0	0	0	0	1	1	1
FRY	0	0	0	0	1	0	0	0	0	1	1	1
FSD1L	0	0	0	0	1	0	0	0	0	1	1	1
FSD2	0	0	0	0	1	0	0	0	0	1	1	1
FST	0	0	0	0	1	0	0	0	0	1	1	1
FUBP1	0	0	0	0	1	0	0	0	0	1	1	1
FUS	0	0	0	0	1	0	0	0	0	1	1	1
FUT7	0	0	0	0	1	0	0	0	0	1	1	1
FYTTD1	0	0	0	0	0	1	0	0	0	1	1	1
G3BP2	0	0	0	0	0	0	0	1	0	1	1	1
GAA	0	0	0	1	0	0	0	0	0	1	1	1
GAB2	0	0	0	0	1	0	0	0	0	1	1	1
GAB3	0	0	0	0	1	0	0	0	0	1	1	1
GABRA1	0	0	0	0	0	1	0	0	0	1	1	1
GABRA5	0	0	0	0	1	0	0	0	0	1	1	1
GALNT14	0	0	0	0	1	0	0	0	0	1	1	1
GALNTL5	0	0	0	0	1	0	0	0	0	1	1	1
GAMT	0	0	0	0	1	0	0	0	0	1	1	1
GAR1	1	0	0	0	0	0	0	0	0	1	1	1
GAREM	0	0	0	0	1	0	0	0	0	1	1	1
GAREML	0	0	0	1	0	0	0	0	0	1	1	1
GAS1	0	0	0	0	1	0	0	0	0	1	1	1
GAS7	0	0	0	0	1	0	0	0	0	1	1	1
GBP3	0	0	0	0	1	0	0	0	0	1	1	1
GCFC2	0	0	0	0	1	0	0	0	0	1	1	1
GDF3	0	0	0	0	1	0	0	0	0	1	1	1
GEN1	0	0	0	0	0	0	0	1	0	1	1	1
GGCX	0	0	0	0	0	0	0	1	0	1	1	1
GGT7	0	0	0	0	1	0	0	0	0	1	1	1
GIPC2	0	0	0	0	1	0	0	0	0	1	1	1
GJD2	0	0	0	0	1	0	0	0	0	1	1	1
GJE1	0	0	0	0	1	0	0	0	0	1	1	1
GLA	0	0	0	0	1	0	0	0	0	1	1	1
GLB1L2	0	0	0	0	1	0	0	0	0	1	1	1
GLDN	0	0	0	0	1	0	0	0	0	1	1	1
GLI4	0	0	0	0	1	0	0	0	0	1	1	1
GLP1R	0	0	0	1	0	0	0	0	0	1	1	1
GLS	0	0	0	0	1	0	0	0	0	1	1	1
GLT8D2	0	0	1	0	0	0	0	0	0	1	1	1
GLTSCR1	0	0	0	0	1	0	0	0	0	1	1	1
GNAT2	0	0	1	0	0	0	0	0	0	1	1	1
GNE	0	0	0	0	1	0	0	0	0	1	1	1
GNLY	0	0	0	0	0	0	0	1	0	1	1	1
GOLGA4	1	0	0	0	0	0	0	0	0	1	1	1
GOLGA6A	0	0	0	0	0	0	0	1	0	1	1	1
GOLGA6C	0	0	0	0	1	0	0	0	0	1	1	1
GOLGA6D	0	0	0	0	1	0	0	0	0	1	1	1
GOLGA6L2	0	0	1	0	0	0	0	0	0	1	1	1
GOLGA8I	0	0	0	0	1	0	0	0	0	1	1	1
GOLGA8J	0	0	0	0	1	0	0	0	0	1	1	1
GOLGA8Q	0	0	0	0	1	0	0	0	0	1	1	1
GOLGA8S	0	0	0	0	1	0	0	0	0	1	1	1
GOLM1	0	0	0	0	1	0	0	0	0	1	1	1
GOT2	0	0	0	0	1	0	0	0	0	1	1	1
GP1BA	0	0	0	0	1	0	0	0	0	1	1	1
GPAT2	0	0	0	0	1	0	0	0	0	1	1	1
GPC3	0	0	0	0	1	0	0	0	0	1	1	1
GPC4	0	0	0	0	1	0	0	0	0	1	1	1
GPLD1	0	0	0	0	1	0	0	0	0	1	1	1
GPM6B	0	0	0	0	1	0	0	0	0	1	1	1
GPN1	0	0	0	0	0	0	0	1	0	1	1	1
GPNMB	0	0	0	0	1	0	0	0	0	1	1	1
GPR114	0	0	0	0	0	1	0	0	0	1	1	1
GPR128	0	0	0	0	1	0	0	0	0	1	1	1
GPR133	0	0	0	0	1	0	0	0	0	1	1	1
GPR155	0	0	0	0	1	0	0	0	0	1	1	1
GPR21	0	0	0	0	1	0	0	0	0	1	1	1
GPR25	0	0	0	0	1	0	0	0	0	1	1	1
GPR3	0	0	0	0	1	0	0	0	0	1	1	1
GPR45	0	0	0	0	1	0	0	0	0	1	1	1
GPR83	0	0	0	0	1	0	0	0	0	1	1	1
GPR98	0	0	0	0	1	0	0	0	0	1	1	1
GPX3	0	0	0	1	0	0	0	0	0	1	1	1
GRAMD2	0	0	0	0	1	0	0	0	0	1	1	1
GRASP	0	0	0	0	1	0	0	0	0	1	1	1
GRB14	0	0	0	0	0	0	0	1	0	1	1	1
GRHL3	0	1	0	0	0	0	0	0	0	1	1	1
GRIA2	0	0	0	0	1	0	0	0	0	1	1	1
GRIA3	0	0	0	0	0	0	0	1	0	1	1	1
GRID1	0	0	0	0	1	0	0	0	0	1	1	1
GRID2	0	0	0	0	1	0	0	0	0	1	1	1
GRIN2D	0	0	0	0	1	0	0	0	0	1	1	1
GSG2	0	0	0	0	1	0	0	0	0	1	1	1
GSPT1	0	0	0	0	1	0	0	0	0	1	1	1
GSPT2	0	0	0	0	1	0	0	0	0	1	1	1
GSTA5	0	0	0	0	1	0	0	0	0	1	1	1
GSTK1	0	0	0	0	1	0	0	0	0	1	1	1
GTF2H2C	0	0	0	0	1	0	0	0	0	1	1	1
GTF2H3	0	0	0	0	1	0	0	0	0	1	1	1
GTF3C1	0	0	0	0	0	1	0	0	0	1	1	1
GUK1	0	0	0	0	1	0	0	0	0	1	1	1
GYLTL1B	0	0	0	0	1	0	0	0	0	1	1	1
GYS1	0	0	0	0	0	0	1	0	0	1	1	1
GZMM	0	0	0	0	1	0	0	0	0	1	1	1
H2AFY	0	0	0	0	1	0	0	0	0	1	1	1
HACE1	0	0	0	0	1	0	0	0	0	1	1	1
HAO2	0	0	0	0	1	0	0	0	0	1	1	1
HAPLN4	0	1	0	0	0	0	0	0	0	1	1	1
HCG27	0	0	0	0	1	0	0	0	0	1	1	1
HDAC5	0	0	0	0	1	0	0	0	0	1	1	1
HDAC8	0	0	0	0	0	0	0	1	0	1	1	1
HDGFRP2	0	0	0	0	1	0	0	0	0	1	1	1
HDHD2	0	0	0	0	1	0	0	0	0	1	1	1
HDX	0	0	0	0	1	0	0	0	0	1	1	1
HEATR3	0	0	0	0	1	0	0	0	0	1	1	1
HEATR5B	0	0	0	0	1	0	0	0	0	1	1	1
HECA	0	0	1	0	0	0	0	0	0	1	1	1
HECW1	0	0	0	0	0	0	0	1	0	1	1	1
HELZ	0	0	0	0	1	0	0	0	0	1	1	1
HERC3	0	0	0	0	1	0	0	0	0	1	1	1
HERC4	0	0	0	0	1	0	0	0	0	1	1	1
HES4	1	0	0	0	0	0	0	0	0	1	1	1
HGSNAT	0	1	0	0	0	0	0	0	0	1	1	1
HIP1	0	0	0	0	1	0	0	0	0	1	1	1
HIRA	0	0	0	0	0	0	0	1	0	1	1	1
HIST1H2BA	0	0	0	0	1	0	0	0	0	1	1	1
HIVEP1	0	0	0	0	1	0	0	0	0	1	1	1
HJURP	0	0	0	0	1	0	0	0	0	1	1	1
HKR1	0	0	0	0	1	0	0	0	0	1	1	1
HLA-DOA	0	0	0	0	1	0	0	0	0	1	1	1
HLA-DRB1	0	0	0	0	1	0	0	0	0	1	1	1
HLCS	0	0	0	0	0	0	0	1	0	1	1	1
HMMR	0	0	0	0	0	0	0	1	0	1	1	1
HMOX1	0	0	0	0	0	0	0	1	0	1	1	1
HN1	0	0	0	0	0	0	0	1	0	1	1	1
HNRNPU	0	0	0	0	0	0	0	1	0	1	1	1
HNRNPUL2	0	0	0	0	1	0	0	0	0	1	1	1
HOOK1	0	0	0	0	1	0	0	0	0	1	1	1
HOXB3	0	1	0	0	0	0	0	0	0	1	1	1
HOXD1	0	0	0	0	1	0	0	0	0	1	1	1
HPS1	0	0	0	0	0	0	0	1	0	1	1	1
HPS5	0	0	0	0	1	0	0	0	0	1	1	1
HPS6	0	0	0	0	1	0	0	0	0	1	1	1
HRH2	0	0	0	0	1	0	0	0	0	1	1	1
HRK	1	0	0	0	0	0	0	0	0	1	1	1
HS6ST3	0	0	0	1	0	0	0	0	0	1	1	1
HSD11B2	0	0	0	0	1	0	0	0	0	1	1	1
HSD17B11	0	0	0	0	1	0	0	0	0	1	1	1
HSD17B8	0	0	0	0	0	1	0	0	0	1	1	1
HSD3B7	0	0	0	0	1	0	0	0	0	1	1	1
HSPA4	0	0	0	0	1	0	0	0	0	1	1	1
HSPD1	0	0	1	0	0	0	0	0	0	1	1	1
HSPG2	0	0	0	0	0	0	0	1	0	1	1	1
HYOU1	0	0	0	0	1	0	0	0	0	1	1	1
ICK	0	0	0	0	0	0	0	1	0	1	1	1
IDS	0	0	0	0	1	0	0	0	0	1	1	1
IER3IP1	0	0	0	0	1	0	0	0	0	1	1	1
IFFO2	0	0	0	0	0	0	0	1	0	1	1	1
IFIT3	0	0	0	0	0	1	0	0	0	1	1	1
IFIT5	0	0	0	0	1	0	0	0	0	1	1	1
IFT122	0	0	0	0	1	0	0	0	0	1	1	1
IFT43	0	0	0	0	1	0	0	0	0	1	1	1
IFT52	0	0	0	0	1	0	0	0	0	1	1	1
IFT88	0	0	0	0	0	0	0	1	0	1	1	1
IGF2R	0	0	1	0	0	0	0	0	0	1	1	1
IGFBP2	0	0	0	0	1	0	0	0	0	1	1	1
IGFBP3	0	1	0	0	0	0	0	0	0	1	1	1
IGFBP4	0	0	0	0	1	0	0	0	0	1	1	1
IGFL4	0	0	0	0	1	0	0	0	0	1	1	1
IGFLR1	0	1	0	0	0	0	0	0	0	1	1	1
IGHA2	0	0	0	0	0	1	0	0	0	1	1	1
IGHD	0	0	0	0	1	0	0	0	0	1	1	1
IGHM	0	0	0	0	1	0	0	0	0	1	1	1
IGLV1-47	0	0	0	0	0	0	0	1	0	1	1	1
IGSF10	0	0	0	0	1	0	0	0	0	1	1	1
IKBKAP	0	0	0	0	1	0	0	0	0	1	1	1
IKBKB	0	0	0	0	0	0	0	1	0	1	1	1
IKZF5	0	0	0	0	0	1	0	0	0	1	1	1
IL12RB2	0	0	0	0	1	0	0	0	0	1	1	1
IL17D	0	0	0	0	1	0	0	0	0	1	1	1
IL1RN	0	0	0	0	0	1	0	0	0	1	1	1
IL31RA	0	0	0	0	1	0	0	0	0	1	1	1
IL33	0	0	0	0	0	0	0	1	0	1	1	1
ILDR1	0	0	0	0	1	0	0	0	0	1	1	1
IMPA2	0	0	0	0	1	0	0	0	0	1	1	1
INA	0	1	0	0	0	0	0	0	0	1	1	1
INCENP	0	0	0	0	1	0	0	0	0	1	1	1
INTS1	0	0	0	0	1	0	0	0	0	1	1	1
INTS4	0	0	0	0	1	0	0	0	0	1	1	1
INVS	0	0	0	0	0	1	0	0	0	1	1	1
IPO5	0	0	0	0	1	0	0	0	0	1	1	1
IQCB1	0	0	0	0	1	0	0	0	0	1	1	1
IQCE	0	0	0	0	0	0	0	1	0	1	1	1
IQCH	0	0	0	0	1	0	0	0	0	1	1	1
IQSEC2	0	0	0	0	1	0	0	0	0	1	1	1
IRAK2	0	0	0	0	0	0	0	1	0	1	1	1
IRF9	0	0	0	0	1	0	0	0	0	1	1	1
IRX2	0	0	0	0	1	0	0	0	0	1	1	1
ISPD	0	0	0	0	0	0	0	1	0	1	1	1
ITCH	0	0	0	0	0	1	0	0	0	1	1	1
ITFG1	0	0	0	0	0	0	0	1	0	1	1	1
ITFG2	0	0	0	0	1	0	0	0	0	1	1	1
ITGA2	0	0	0	0	1	0	0	0	0	1	1	1
ITGA2B	0	0	0	0	0	1	0	0	0	1	1	1
ITGA3	0	0	0	0	1	0	0	0	0	1	1	1
ITGA6	0	0	0	0	1	0	0	0	0	1	1	1
ITGA8	0	0	0	0	1	0	0	0	0	1	1	1
ITGAD	0	0	0	0	1	0	0	0	0	1	1	1
ITGAX	0	0	0	0	1	0	0	0	0	1	1	1
ITIH2	0	0	0	0	0	1	0	0	0	1	1	1
ITIH6	0	0	0	0	1	0	0	0	0	1	1	1
IVNS1ABP	0	0	0	0	0	0	0	1	0	1	1	1
JADE3	0	0	0	0	1	0	0	0	0	1	1	1
JAKMIP1	0	0	0	0	1	0	0	0	0	1	1	1
JAKMIP2	0	0	0	0	1	0	0	0	0	1	1	1
JMY	0	0	0	0	1	0	0	0	0	1	1	1
JSRP1	0	0	0	0	1	0	0	0	0	1	1	1
KALRN	0	0	0	0	1	0	0	0	0	1	1	1
KANSL1	0	0	0	0	1	0	0	0	0	1	1	1
KAT2B	0	0	0	0	1	0	0	0	0	1	1	1
KCNA5	0	0	0	0	1	0	0	0	0	1	1	1
KCNA6	0	0	0	0	1	0	0	0	0	1	1	1
KCND1	0	0	0	0	0	0	0	1	0	1	1	1
KCNH5	0	0	0	0	1	0	0	0	0	1	1	1
KCNIP4	0	0	0	0	0	0	0	1	0	1	1	1
KCNN2	0	0	0	0	1	0	0	0	0	1	1	1
KCNQ5	0	0	0	0	1	0	0	0	0	1	1	1
KCNT1	0	0	0	0	0	0	0	1	0	1	1	1
KCNU1	0	0	0	0	0	0	0	1	0	1	1	1
KDM2B	0	0	0	0	0	1	0	0	0	1	1	1
KDM6B	0	0	0	0	1	0	0	0	0	1	1	1
KDM8	0	0	0	0	1	0	0	0	0	1	1	1
KHDRBS2	0	0	0	0	1	0	0	0	0	1	1	1
KHDRBS3	0	0	0	0	1	0	0	0	0	1	1	1
KIAA0100	0	0	0	0	1	0	0	0	0	1	1	1
KIAA0232	0	0	0	0	0	1	0	0	0	1	1	1
KIAA0319L	1	0	0	0	0	0	0	0	0	1	1	1
KIAA0586	0	0	0	0	1	0	0	0	0	1	1	1
KIAA0754	0	0	1	0	0	0	0	0	0	1	1	1
KIAA1107	0	0	0	0	1	0	0	0	0	1	1	1
KIAA1210	0	0	0	0	1	0	0	0	0	1	1	1
KIAA1239	0	0	0	0	1	0	0	0	0	1	1	1
KIAA1407	0	0	0	0	1	0	0	0	0	1	1	1
KIAA1429	0	0	1	0	0	0	0	0	0	1	1	1
KIAA1432	0	0	0	0	0	0	0	1	0	1	1	1
KIAA1549L	0	0	0	0	0	1	0	0	0	1	1	1
KIAA1598	0	0	0	0	0	1	0	0	0	1	1	1
KIAA1755	0	0	0	0	1	0	0	0	0	1	1	1
KIAA2022	0	0	0	0	1	0	0	0	0	1	1	1
KIF13B	0	0	0	0	1	0	0	0	0	1	1	1
KIF15	1	0	0	0	0	0	0	0	0	1	1	1
KIF1B	0	0	0	0	0	0	0	1	0	1	1	1
KIF21B	0	0	0	0	1	0	0	0	0	1	1	1
KIF27	0	0	0	0	1	0	0	0	0	1	1	1
KIF2C	0	0	0	0	1	0	0	0	0	1	1	1
KIF4A	0	0	0	0	1	0	0	0	0	1	1	1
KIFAP3	0	0	0	0	0	0	0	1	0	1	1	1
KIRREL	0	0	0	0	1	0	0	0	0	1	1	1
KIRREL2	0	0	0	0	0	0	0	1	0	1	1	1
KLC1	0	0	0	0	0	0	0	1	0	1	1	1
KLC3	0	0	0	0	0	0	0	1	0	1	1	1
KLF14	0	0	0	0	1	0	0	0	0	1	1	1
KLF17	0	0	0	0	1	0	0	0	0	1	1	1
KLHDC10	0	0	0	0	1	0	0	0	0	1	1	1
KLHDC2	0	0	0	0	0	0	0	1	0	1	1	1
KLHL15	0	0	0	0	1	0	0	0	0	1	1	1
KLHL2	0	0	0	0	1	0	0	0	0	1	1	1
KLHL30	0	0	0	0	1	0	0	0	0	1	1	1
KLHL5	0	0	0	0	1	0	0	0	0	1	1	1
KLK11	0	0	0	0	1	0	0	0	0	1	1	1
KMT2D	1	0	0	0	0	0	0	0	0	1	1	1
KNG1	0	0	0	0	1	0	0	0	0	1	1	1
KPNA1	0	0	0	0	0	0	0	1	0	1	1	1
KREMEN2	0	0	1	0	0	0	0	0	0	1	1	1
KRT12	0	0	0	0	1	0	0	0	0	1	1	1
KRT15	0	0	0	0	1	0	0	0	0	1	1	1
KRT5	0	0	0	0	1	0	0	0	0	1	1	1
KRT8	0	0	0	0	1	0	0	0	0	1	1	1
KRT81	0	0	0	0	1	0	0	0	0	1	1	1
KRT85	1	0	0	0	0	0	0	0	0	1	1	1
KRTAP16-1	0	0	0	1	0	0	0	0	0	1	1	1
KRTAP19-1	0	0	1	0	0	0	0	0	0	1	1	1
KRTAP26-1	0	0	0	0	1	0	0	0	0	1	1	1
KRTAP3-1	1	0	0	0	0	0	0	0	0	1	1	1
KRTAP4-2	0	0	0	0	1	0	0	0	0	1	1	1
KRTAP5-2	0	0	1	0	0	0	0	0	0	1	1	1
KRTAP5-6	0	0	1	0	0	0	0	0	0	1	1	1
LACE1	0	0	0	0	1	0	0	0	0	1	1	1
LAG3	0	1	0	0	0	0	0	0	0	1	1	1
LAMA2	0	0	0	1	0	0	0	0	0	1	1	1
LAMA3	0	0	0	0	1	0	0	0	0	1	1	1
LAMA5	0	0	0	0	0	0	0	1	0	1	1	1
LAMP2	0	0	1	0	0	0	0	0	0	1	1	1
LARGE	0	0	0	0	0	0	0	1	0	1	1	1
LARP1B	0	0	0	0	1	0	0	0	0	1	1	1
LARP4B	0	0	0	0	1	0	0	0	0	1	1	1
LARS	0	0	0	0	1	0	0	0	0	1	1	1
LAS1L	0	0	0	0	1	0	0	0	0	1	1	1
LCE2A	0	0	1	0	0	0	0	0	0	1	1	1
LCP2	0	0	0	0	1	0	0	0	0	1	1	1
LCT	0	0	0	0	1	0	0	0	0	1	1	1
LDB3	0	0	0	0	1	0	0	0	0	1	1	1
LEPRE1	0	0	0	0	1	0	0	0	0	1	1	1
LEUTX	0	0	0	0	1	0	0	0	0	1	1	1
LGR4	0	0	0	0	1	0	0	0	0	1	1	1
LIG1	0	0	0	0	1	0	0	0	0	1	1	1
LIG4	0	0	0	0	1	0	0	0	0	1	1	1
LIMS1	0	0	0	0	1	0	0	0	0	1	1	1
LIPE	0	0	0	0	0	1	0	0	0	1	1	1
LL22NC03-63E9.3	0	0	0	0	1	0	0	0	0	1	1	1
LMAN1	0	0	0	0	1	0	0	0	0	1	1	1
LMBR1	0	0	0	0	1	0	0	0	0	1	1	1
LMBRD1	0	0	0	0	1	0	0	0	0	1	1	1
LMCD1	0	0	0	0	1	0	0	0	0	1	1	1
LMNA	0	0	0	0	1	0	0	0	0	1	1	1
LMOD1	0	0	0	0	1	0	0	0	0	1	1	1
LMX1A	0	0	0	0	1	0	0	0	0	1	1	1
LONP1	0	0	0	0	1	0	0	0	0	1	1	1
LONP2	0	0	1	0	0	0	0	0	0	1	1	1
LOXHD1	0	0	0	0	1	0	0	0	0	1	1	1
LPAR4	0	0	0	0	1	0	0	0	0	1	1	1
LRBA	0	0	0	0	1	0	0	0	0	1	1	1
LRCH4	0	1	0	0	0	0	0	0	0	1	1	1
LRFN5	0	0	0	0	0	1	0	0	0	1	1	1
LRIF1	0	0	0	0	1	0	0	0	0	1	1	1
LRIG2	0	1	0	0	0	0	0	0	0	1	1	1
LRP1	0	1	0	0	0	0	0	0	0	1	1	1
LRP2	0	0	0	0	0	0	0	1	0	1	1	1
LRP3	0	0	0	0	0	0	0	1	0	1	1	1
LRP4	0	0	0	0	1	0	0	0	0	1	1	1
LRP5	0	0	0	0	1	0	0	0	0	1	1	1
LRRC16A	0	0	0	0	1	0	0	0	0	1	1	1
LRRC17	0	0	0	0	1	0	0	0	0	1	1	1
LRRC23	0	0	0	0	1	0	0	0	0	1	1	1
LRRC26	0	0	0	0	1	0	0	0	0	1	1	1
LRRC28	0	0	0	0	0	0	0	1	0	1	1	1
LRRC37A3	0	0	1	0	0	0	0	0	0	1	1	1
LRRC45	0	0	0	0	1	0	0	0	0	1	1	1
LRRC7	0	0	0	0	1	0	0	0	0	1	1	1
LRRC70	1	0	0	0	0	0	0	0	0	1	1	1
LRRC8D	0	0	0	0	1	0	0	0	0	1	1	1
LRRFIP1	0	0	0	0	1	0	0	0	0	1	1	1
LRTOMT	0	0	0	0	1	0	0	0	0	1	1	1
LSMEM2	0	0	0	0	1	0	0	0	0	1	1	1
LTBP1	0	0	0	0	1	0	0	0	0	1	1	1
LTF	0	0	0	0	1	0	0	0	0	1	1	1
LTN1	0	0	0	0	1	0	0	0	0	1	1	1
LUZP4	0	0	0	0	0	1	0	0	0	1	1	1
LYG1	0	0	0	0	1	0	0	0	0	1	1	1
LYPD1	0	0	0	0	0	0	0	0	1	1	1	1
MADCAM1	0	0	0	0	1	0	0	0	0	1	1	1
MAGEC1	0	0	0	0	1	0	0	0	0	1	1	1
MAGI1	0	0	0	0	1	0	0	0	0	1	1	1
MAGI3	0	0	0	0	1	0	0	0	0	1	1	1
MAGIX	0	0	0	0	1	0	0	0	0	1	1	1
MAGT1	0	0	0	0	1	0	0	0	0	1	1	1
MAK	0	0	0	0	0	1	0	0	0	1	1	1
MALRD1	0	0	0	0	1	0	0	0	0	1	1	1
MAMDC2	0	0	0	0	1	0	0	0	0	1	1	1
MAML2	0	0	0	0	0	1	0	0	0	1	1	1
MAMLD1	0	0	0	0	1	0	0	0	0	1	1	1
MAN1A1	0	0	0	0	1	0	0	0	0	1	1	1
MAN2A1	0	0	0	0	1	0	0	0	0	1	1	1
MAN2A2	1	0	0	0	0	0	0	0	0	1	1	1
MAN2B1	0	0	0	1	0	0	0	0	0	1	1	1
MAN2C1	0	0	0	0	0	0	0	1	0	1	1	1
MAP10	0	0	0	0	1	0	0	0	0	1	1	1
MAP1A	0	0	1	0	0	0	0	0	0	1	1	1
MAP3K1	0	0	0	0	1	0	0	0	0	1	1	1
MAP3K10	0	0	0	0	1	0	0	0	0	1	1	1
MAP3K13	0	0	0	0	1	0	0	0	0	1	1	1
MAP3K4	0	0	0	0	1	0	0	0	0	1	1	1
MAP3K6	0	0	0	0	0	0	0	1	0	1	1	1
MAP4K2	0	0	0	0	0	0	0	1	0	1	1	1
MAP7D2	0	0	0	1	0	0	0	0	0	1	1	1
MAP9	0	0	0	0	0	0	0	1	0	1	1	1
MAPT	0	0	0	1	0	0	0	0	0	1	1	1
2024-03-10	0	0	0	0	0	1	0	0	0	1	1	1
2024-03-07	0	0	0	0	1	0	0	0	0	1	1	1
MARCKS	0	0	0	0	1	0	0	0	0	1	1	1
MARS	0	0	0	0	1	0	0	0	0	1	1	1
MAST2	0	0	0	0	1	0	0	0	0	1	1	1
MAST3	0	0	0	0	1	0	0	0	0	1	1	1
MAT1A	0	0	0	0	1	0	0	0	0	1	1	1
MAT2B	0	0	0	0	1	0	0	0	0	1	1	1
MBD3	0	0	0	0	1	0	0	0	0	1	1	1
MBTPS2	0	0	0	0	1	0	0	0	0	1	1	1
MCC	0	0	0	0	1	0	0	0	0	1	1	1
MCHR2	0	0	0	0	1	0	0	0	0	1	1	1
MCM3AP	0	0	0	0	1	0	0	0	0	1	1	1
MCRS1	0	0	0	0	1	0	0	0	0	1	1	1
MDM4	0	0	0	0	1	0	0	0	0	1	1	1
MDS2	0	0	0	0	0	0	0	1	0	1	1	1
MECOM	0	0	0	0	1	0	0	0	0	1	1	1
MED13	0	0	0	0	0	0	0	1	0	1	1	1
MED13L	0	0	0	0	1	0	0	0	0	1	1	1
MED14	0	0	1	0	0	0	0	0	0	1	1	1
MED26	0	0	0	0	1	0	0	0	0	1	1	1
MEF2C	0	0	0	0	1	0	0	0	0	1	1	1
MEF2D	0	0	0	0	1	0	0	0	0	1	1	1
MEGF8	0	0	0	0	1	0	0	0	0	1	1	1
MEIS1	0	0	0	0	0	0	0	1	0	1	1	1
MEOX1	0	0	0	0	0	0	0	1	0	1	1	1
METTL13	0	0	0	0	1	0	0	0	0	1	1	1
METTL14	0	0	0	0	0	0	0	1	0	1	1	1
METTL15	0	0	0	0	1	0	0	0	0	1	1	1
METTL5	0	0	0	0	1	0	0	0	0	1	1	1
METTL6	0	0	0	0	1	0	0	0	0	1	1	1
MEX3A	0	0	0	0	1	0	0	0	0	1	1	1
MFF	0	1	0	0	0	0	0	0	0	1	1	1
MFHAS1	0	0	0	0	1	0	0	0	0	1	1	1
MFN1	0	0	0	0	0	0	0	1	0	1	1	1
MFNG	0	0	0	0	1	0	0	0	0	1	1	1
MFSD12	0	0	0	1	0	0	0	0	0	1	1	1
MGA	0	0	0	0	1	0	0	0	0	1	1	1
MGMT	0	0	0	0	1	0	0	0	0	1	1	1
MGRN1	0	0	0	0	1	0	0	0	0	1	1	1
MGST3	0	0	0	0	0	0	0	1	0	1	1	1
MIB2	0	0	0	0	1	0	0	0	0	1	1	1
MICAL1	0	0	0	0	1	0	0	0	0	1	1	1
MICAL3	0	0	0	0	1	0	0	0	0	1	1	1
MID1	0	0	0	0	1	0	0	0	0	1	1	1
MIPEP	0	0	0	0	0	1	0	0	0	1	1	1
MKS1	0	0	0	0	1	0	0	0	0	1	1	1
MLLT10	0	0	0	0	0	0	0	1	0	1	1	1
MLLT4	0	0	0	0	1	0	0	0	0	1	1	1
MLLT6	0	0	1	0	0	0	0	0	0	1	1	1
MLPH	0	0	0	0	1	0	0	0	0	1	1	1
MME	0	0	0	0	1	0	0	0	0	1	1	1
MMP26	0	0	0	0	1	0	0	0	0	1	1	1
MMP27	0	0	0	0	1	0	0	0	0	1	1	1
MOB2	0	0	0	0	0	1	0	0	0	1	1	1
MOB3C	0	0	1	0	0	0	0	0	0	1	1	1
MOCS2	0	0	0	0	1	0	0	0	0	1	1	1
MOSPD2	0	0	0	0	1	0	0	0	0	1	1	1
MOV10L1	0	0	0	0	0	0	0	1	0	1	1	1
MPP5	0	0	0	0	1	0	0	0	0	1	1	1
MRC2	0	0	0	0	1	0	0	0	0	1	1	1
MRE11A	1	0	0	0	0	0	0	0	0	1	1	1
MRGBP	0	0	0	0	1	0	0	0	0	1	1	1
MROH9	0	0	0	0	1	0	0	0	0	1	1	1
MRPL16	0	0	0	0	1	0	0	0	0	1	1	1
MRPL33	0	0	0	0	0	1	0	0	0	1	1	1
MRPL35	0	0	0	0	0	0	0	1	0	1	1	1
MRPL42	0	0	0	0	0	1	0	0	0	1	1	1
MRPL51	0	0	0	0	0	1	0	0	0	1	1	1
MRPS28	0	0	0	0	1	0	0	0	0	1	1	1
MS4A1	0	0	0	0	1	0	0	0	0	1	1	1
MS4A14	0	0	0	0	1	0	0	0	0	1	1	1
MSH2	0	0	0	0	1	0	0	0	0	1	1	1
MSH4	0	0	0	0	1	0	0	0	0	1	1	1
MSH5	0	0	0	0	1	0	0	0	0	1	1	1
MSLNL	0	0	1	0	0	0	0	0	0	1	1	1
MSRA	0	0	0	0	1	0	0	0	0	1	1	1
MST4	0	0	0	0	1	0	0	0	0	1	1	1
MSTO1	1	0	0	0	0	0	0	0	0	1	1	1
MSX1	0	0	0	0	1	0	0	0	0	1	1	1
MT1F	0	0	0	0	0	0	0	1	0	1	1	1
MTCP1	0	0	0	0	1	0	0	0	0	1	1	1
MTERFD2	0	0	1	0	0	0	0	0	0	1	1	1
MTF2	0	0	0	0	1	0	0	0	0	1	1	1
MTHFD1	0	0	0	0	1	0	0	0	0	1	1	1
MTHFS	0	0	0	0	1	0	0	0	0	1	1	1
MTMR3	0	0	0	0	1	0	0	0	0	1	1	1
MTO1	0	0	0	0	1	0	0	0	0	1	1	1
MTR	0	0	0	0	0	0	0	1	0	1	1	1
MTSS1	0	0	0	0	1	0	0	0	0	1	1	1
MUC19	0	0	0	0	1	0	0	0	0	1	1	1
MUC2	0	0	0	0	1	0	0	0	0	1	1	1
MUC3A	0	0	0	0	0	1	0	0	0	1	1	1
MUC4	0	0	0	0	1	0	0	0	0	1	1	1
MVK	0	0	0	0	1	0	0	0	0	1	1	1
MX1	1	0	0	0	0	0	0	0	0	1	1	1
MXD1	0	0	0	0	1	0	0	0	0	1	1	1
MXRA5	0	0	0	0	1	0	0	0	0	1	1	1
MYH10	0	0	0	0	0	1	0	0	0	1	1	1
MYH14	0	0	0	1	0	0	0	0	0	1	1	1
MYH7	0	0	0	0	1	0	0	0	0	1	1	1
MYH8	0	0	0	0	1	0	0	0	0	1	1	1
MYNN	0	0	0	0	1	0	0	0	0	1	1	1
MYO16	0	0	0	0	1	0	0	0	0	1	1	1
MYO1F	0	0	0	1	0	0	0	0	0	1	1	1
MYO3A	0	0	0	0	1	0	0	0	0	1	1	1
MYO5A	0	0	0	0	0	0	0	1	0	1	1	1
MYO5B	0	0	0	0	1	0	0	0	0	1	1	1
MYOZ2	0	0	0	0	1	0	0	0	0	1	1	1
MYT1	0	0	0	0	1	0	0	0	0	1	1	1
MYT1L	0	0	0	0	1	0	0	0	0	1	1	1
MZF1	0	1	0	0	0	0	0	0	0	1	1	1
N4BP2L2	1	0	0	0	0	0	0	0	0	1	1	1
N6AMT2	0	0	0	0	1	0	0	0	0	1	1	1
NAA30	0	0	0	0	1	0	0	0	0	1	1	1
NANOGNB	0	0	0	0	1	0	0	0	0	1	1	1
NASP	0	0	0	0	0	1	0	0	0	1	1	1
NAT10	0	0	0	0	0	0	0	1	0	1	1	1
NAT14	0	0	0	0	1	0	0	0	0	1	1	1
NAT16	0	0	0	0	1	0	0	0	0	1	1	1
NBEAL2	0	0	0	0	1	0	0	0	0	1	1	1
NBPF1	0	0	1	0	0	0	0	0	0	1	1	1
NBPF10	0	0	0	0	1	0	0	0	0	1	1	1
NBPF12	0	0	0	0	1	0	0	0	0	1	1	1
NBPF14	0	0	0	0	1	0	0	0	0	1	1	1
NBPF20	0	0	0	1	0	0	0	0	0	1	1	1
NCAM2	0	0	0	0	1	0	0	0	0	1	1	1
NCAPD3	0	0	0	0	0	1	0	0	0	1	1	1
NCKAP1	0	0	0	0	1	0	0	0	0	1	1	1
NCKAP1L	0	0	0	0	0	0	0	1	0	1	1	1
NCL	0	0	0	0	1	0	0	0	0	1	1	1
NCOA6	0	0	0	0	1	0	0	0	0	1	1	1
NCOA7	0	0	0	0	1	0	0	0	0	1	1	1
NDST2	0	0	0	0	1	0	0	0	0	1	1	1
NDST3	0	0	0	0	1	0	0	0	0	1	1	1
NEDD9	0	0	0	0	1	0	0	0	0	1	1	1
NEFM	0	0	0	0	1	0	0	0	0	1	1	1
NEIL3	0	0	0	0	1	0	0	0	0	1	1	1
NEK1	0	0	0	0	1	0	0	0	0	1	1	1
NEK10	0	0	0	0	1	0	0	0	0	1	1	1
NEK3	0	0	0	0	1	0	0	0	0	1	1	1
NEK4	1	0	0	0	0	0	0	0	0	1	1	1
NELL1	0	0	0	0	1	0	0	0	0	1	1	1
NELL2	0	0	0	0	1	0	0	0	0	1	1	1
NEMF	0	0	0	0	1	0	0	0	0	1	1	1
NEO1	0	0	0	0	0	1	0	0	0	1	1	1
NFATC1	0	0	0	0	1	0	0	0	0	1	1	1
NFE2L1	0	0	0	0	1	0	0	0	0	1	1	1
NFIA	0	0	0	0	1	0	0	0	0	1	1	1
NFKBIB	1	0	0	0	0	0	0	0	0	1	1	1
NFXL1	0	0	0	0	1	0	0	0	0	1	1	1
NFYA	0	0	0	0	1	0	0	0	0	1	1	1
NFYB	0	0	0	0	1	0	0	0	0	1	1	1
NFYC	0	0	0	0	0	0	0	1	0	1	1	1
NICN1	0	0	0	0	1	0	0	0	0	1	1	1
NID1	0	0	0	0	1	0	0	0	0	1	1	1
NINJ2	0	0	0	0	1	0	0	0	0	1	1	1
NIPSNAP1	0	0	0	0	1	0	0	0	0	1	1	1
NKTR	0	0	0	0	1	0	0	0	0	1	1	1
NKX2-1	0	0	0	0	1	0	0	0	0	1	1	1
NKX2-6	0	0	0	0	1	0	0	0	0	1	1	1
NLGN2	0	0	0	0	1	0	0	0	0	1	1	1
NLRC5	0	0	0	0	0	0	0	1	0	1	1	1
NLRP13	0	0	0	0	0	1	0	0	0	1	1	1
NLRP4	0	0	0	0	1	0	0	0	0	1	1	1
NOD1	0	0	0	0	1	0	0	0	0	1	1	1
NOP14	0	0	0	0	1	0	0	0	0	1	1	1
NOP56	0	1	0	0	0	0	0	0	0	1	1	1
NOS1	0	0	0	0	1	0	0	0	0	1	1	1
NOSTRIN	0	0	0	0	1	0	0	0	0	1	1	1
NOVA2	0	0	0	0	1	0	0	0	0	1	1	1
NPC1	0	0	0	0	1	0	0	0	0	1	1	1
NPEPL1	0	0	0	1	0	0	0	0	0	1	1	1
NPIPB11	0	0	1	0	0	0	0	0	0	1	1	1
NPIPB3	0	0	1	0	0	0	0	0	0	1	1	1
NPIPB7	0	0	0	0	1	0	0	0	0	1	1	1
NPY5R	0	0	0	0	1	0	0	0	0	1	1	1
NR2F6	0	0	0	0	1	0	0	0	0	1	1	1
NR5A2	0	0	0	0	1	0	0	0	0	1	1	1
NRCAM	0	0	0	0	1	0	0	0	0	1	1	1
NRDE2	0	0	0	0	1	0	0	0	0	1	1	1
NRK	0	0	0	0	1	0	0	0	0	1	1	1
NSF	0	0	0	0	1	0	0	0	0	1	1	1
NSMAF	0	0	0	0	1	0	0	0	0	1	1	1
NT5C	0	0	0	1	0	0	0	0	0	1	1	1
NT5C2	0	0	0	0	1	0	0	0	0	1	1	1
NUAK1	0	0	0	0	0	1	0	0	0	1	1	1
NUDT19	0	0	0	0	1	0	0	0	0	1	1	1
NUFIP1	0	0	0	0	1	0	0	0	0	1	1	1
NUMA1	0	0	0	0	0	1	0	0	0	1	1	1
NUP210	0	0	0	0	1	0	0	0	0	1	1	1
NUP214	1	0	0	0	0	0	0	0	0	1	1	1
NUP50	0	0	0	0	1	0	0	0	0	1	1	1
NUPR1L	0	0	0	0	1	0	0	0	0	1	1	1
NUTM2F	0	0	0	0	1	0	0	0	0	1	1	1
NXNL1	0	0	0	1	0	0	0	0	0	1	1	1
NXNL2	0	0	0	0	1	0	0	0	0	1	1	1
OAZ2	0	0	0	0	0	1	0	0	0	1	1	1
OC90	0	0	0	0	1	0	0	0	0	1	1	1
OCLN	0	0	1	0	0	0	0	0	0	1	1	1
ODC1	0	0	0	0	1	0	0	0	0	1	1	1
ODF2L	0	0	0	0	0	0	0	1	0	1	1	1
OFD1	0	0	1	0	0	0	0	0	0	1	1	1
OGFRL1	0	0	0	0	0	0	0	1	0	1	1	1
OGN	0	0	0	0	0	0	0	1	0	1	1	1
OLFM1	0	0	0	0	1	0	0	0	0	1	1	1
OLFML2B	0	0	0	0	1	0	0	0	0	1	1	1
OMD	0	0	0	0	1	0	0	0	0	1	1	1
OPN1LW	0	0	0	0	1	0	0	0	0	1	1	1
OPN3	0	0	0	0	0	0	0	1	0	1	1	1
OR10D3	0	0	0	0	1	0	0	0	0	1	1	1
OR10W1	0	0	0	0	1	0	0	0	0	1	1	1
OR1I1	0	1	0	0	0	0	0	0	0	1	1	1
OR1J1	0	0	0	0	1	0	0	0	0	1	1	1
OR2H1	0	0	0	0	1	0	0	0	0	1	1	1
OR2T4	0	0	0	0	1	0	0	0	0	1	1	1
OR4C5	0	0	0	0	1	0	0	0	0	1	1	1
OR4D9	0	0	0	0	1	0	0	0	0	1	1	1
OR4K14	0	0	0	0	1	0	0	0	0	1	1	1
OR4K17	0	0	0	0	1	0	0	0	0	1	1	1
OR4Q2	1	0	0	0	0	0	0	0	0	1	1	1
OR51B4	0	0	0	0	0	1	0	0	0	1	1	1
OR51T1	0	0	0	0	1	0	0	0	0	1	1	1
OR51V1	0	0	0	0	1	0	0	0	0	1	1	1
OR52A5	0	0	0	0	1	0	0	0	0	1	1	1
OR52L1	0	0	0	0	1	0	0	0	0	1	1	1
OR5D16	0	0	1	0	0	0	0	0	0	1	1	1
OR5H6	0	0	0	0	1	0	0	0	0	1	1	1
OR5K3	0	1	0	0	0	0	0	0	0	1	1	1
OR5T2	0	0	0	0	1	0	0	0	0	1	1	1
OR5T3	0	0	0	0	1	0	0	0	0	1	1	1
OR7A17	0	0	0	0	1	0	0	0	0	1	1	1
OR7G3	0	0	0	0	1	0	0	0	0	1	1	1
OR8K5	1	0	0	0	0	0	0	0	0	1	1	1
ORC2	0	0	0	0	1	0	0	0	0	1	1	1
ORC3	0	0	0	0	0	1	0	0	0	1	1	1
ORC6	0	0	0	0	0	0	0	1	0	1	1	1
OSBPL1A	0	0	0	0	1	0	0	0	0	1	1	1
OSBPL8	0	0	0	0	1	0	0	0	0	1	1	1
OSCP1	0	0	0	0	1	0	0	0	0	1	1	1
OTUD5	0	0	0	0	1	0	0	0	0	1	1	1
OVGP1	0	0	0	0	1	0	0	0	0	1	1	1
OVOL3	0	0	0	0	1	0	0	0	0	1	1	1
OXR1	0	0	0	0	1	0	0	0	0	1	1	1
PAAF1	0	0	0	0	0	1	0	0	0	1	1	1
PABPC1	0	0	0	0	1	0	0	0	0	1	1	1
PABPC1L	0	0	0	0	0	0	0	1	0	1	1	1
PABPN1	0	0	0	0	0	0	0	0	1	1	1	1
PABPN1L	0	1	0	0	0	0	0	0	0	1	1	1
PACS1	0	0	0	0	1	0	0	0	0	1	1	1
PAGE5	0	0	0	0	0	0	0	1	0	1	1	1
PAK7	0	0	0	0	1	0	0	0	0	1	1	1
PALD1	0	0	0	0	0	0	0	1	0	1	1	1
PALLD	0	0	0	0	0	0	0	1	0	1	1	1
PAPD4	0	0	0	0	1	0	0	0	0	1	1	1
PAPOLB	0	0	0	0	1	0	0	0	0	1	1	1
PAQR4	0	0	0	0	1	0	0	0	0	1	1	1
PARL	0	0	0	0	1	0	0	0	0	1	1	1
PASD1	0	0	0	0	1	0	0	0	0	1	1	1
PATL1	0	0	0	0	0	0	0	1	0	1	1	1
PAX2	0	0	0	0	1	0	0	0	0	1	1	1
PCBP2	0	0	0	0	1	0	0	0	0	1	1	1
PCDH11Y	0	0	0	0	1	0	0	0	0	1	1	1
PCDH15	0	0	0	0	1	0	0	0	0	1	1	1
PCDH18	0	0	0	0	1	0	0	0	0	1	1	1
PCDHB12	0	0	0	0	1	0	0	0	0	1	1	1
PCDHB17	0	0	0	0	1	0	0	0	0	1	1	1
PCDHB6	0	1	0	0	0	0	0	0	0	1	1	1
PCDHB7	0	0	0	0	1	0	0	0	0	1	1	1
PCED1A	0	0	0	0	1	0	0	0	0	1	1	1
PCED1B	0	1	0	0	0	0	0	0	0	1	1	1
PCGF5	0	0	0	0	1	0	0	0	0	1	1	1
PCK1	0	0	0	0	1	0	0	0	0	1	1	1
PCM1	0	0	0	0	1	0	0	0	0	1	1	1
PCNXL2	0	0	0	0	0	0	0	1	0	1	1	1
PCNXL4	0	0	0	0	1	0	0	0	0	1	1	1
PCSK5	0	0	0	0	0	1	0	0	0	1	1	1
PCSK7	0	0	0	0	1	0	0	0	0	1	1	1
PCYOX1L	0	0	0	1	0	0	0	0	0	1	1	1
PCYT1B	0	0	0	0	1	0	0	0	0	1	1	1
PCYT2	0	0	0	0	0	0	0	1	0	1	1	1
PDCD2L	0	0	0	0	1	0	0	0	0	1	1	1
PDE10A	0	0	0	0	1	0	0	0	0	1	1	1
PDE4C	0	0	0	0	1	0	0	0	0	1	1	1
PDE5A	0	0	0	0	1	0	0	0	0	1	1	1
PDE6C	0	0	0	0	1	0	0	0	0	1	1	1
PDE7A	0	0	0	0	1	0	0	0	0	1	1	1
PDGFRA	0	0	0	0	1	0	0	0	0	1	1	1
PDIA4	0	0	0	0	1	0	0	0	0	1	1	1
PDIA6	0	0	0	0	1	0	0	0	0	1	1	1
PDK1	0	0	0	0	0	0	0	1	0	1	1	1
PDP1	0	0	0	0	1	0	0	0	0	1	1	1
PDS5B	0	0	0	0	1	0	0	0	0	1	1	1
PDX1	0	0	0	0	1	0	0	0	0	1	1	1
PDZD8	0	0	0	0	1	0	0	0	0	1	1	1
PEBP4	0	0	0	0	0	0	0	1	0	1	1	1
PELI2	0	0	0	0	1	0	0	0	0	1	1	1
PELP1	0	1	0	0	0	0	0	0	0	1	1	1
PER1	0	0	0	0	1	0	0	0	0	1	1	1
PET112	0	0	0	0	1	0	0	0	0	1	1	1
PEX1	0	0	0	0	1	0	0	0	0	1	1	1
PFDN1	0	0	0	0	1	0	0	0	0	1	1	1
PHACTR2	0	0	0	0	1	0	0	0	0	1	1	1
PHACTR3	0	0	0	0	1	0	0	0	0	1	1	1
PHC3	0	0	0	0	1	0	0	0	0	1	1	1
PHF21B	0	0	0	0	1	0	0	0	0	1	1	1
PHF23	0	0	0	0	1	0	0	0	0	1	1	1
PHF6	0	0	0	0	0	1	0	0	0	1	1	1
PHF8	0	0	0	0	1	0	0	0	0	1	1	1
PHIP	0	0	0	0	1	0	0	0	0	1	1	1
PHLDA3	0	0	0	0	1	0	0	0	0	1	1	1
PIEZO2	0	0	0	0	1	0	0	0	0	1	1	1
PIGU	0	0	0	0	1	0	0	0	0	1	1	1
PIK3C2A	0	0	0	0	0	0	0	1	0	1	1	1
PIK3CG	0	0	0	0	1	0	0	0	0	1	1	1
PIK3R5	0	0	0	0	1	0	0	0	0	1	1	1
PIP4K2A	0	0	0	0	1	0	0	0	0	1	1	1
PITHD1	0	0	0	0	1	0	0	0	0	1	1	1
PITPNB	0	0	0	0	0	1	0	0	0	1	1	1
PITRM1	0	0	0	0	1	0	0	0	0	1	1	1
PIWIL3	0	0	0	0	1	0	0	0	0	1	1	1
PIWIL4	0	0	0	0	0	1	0	0	0	1	1	1
PKD1L2	0	0	0	0	1	0	0	0	0	1	1	1
PKP1	0	0	0	0	1	0	0	0	0	1	1	1
PLA1A	0	0	0	0	1	0	0	0	0	1	1	1
PLA2G12A	0	0	0	0	0	1	0	0	0	1	1	1
PLA2G2E	0	0	0	0	1	0	0	0	0	1	1	1
PLA2G4B	0	0	0	0	1	0	0	0	0	1	1	1
PLA2G4E	0	0	0	0	1	0	0	0	0	1	1	1
PLA2G6	0	0	0	0	0	0	0	1	0	1	1	1
PLCB2	0	0	0	0	1	0	0	0	0	1	1	1
PLCL2	0	0	0	0	1	0	0	0	0	1	1	1
PLCXD2	0	0	0	0	1	0	0	0	0	1	1	1
PLCZ1	0	0	0	0	0	1	0	0	0	1	1	1
PLD1	0	0	0	0	1	0	0	0	0	1	1	1
PLD3	0	0	0	0	0	0	0	1	0	1	1	1
PLEK	0	0	0	0	1	0	0	0	0	1	1	1
PLEKHA3	0	0	0	0	1	0	0	0	0	1	1	1
PLEKHG1	0	0	0	0	1	0	0	0	0	1	1	1
PLEKHH2	0	0	0	0	1	0	0	0	0	1	1	1
PLEKHH3	0	0	0	0	1	0	0	0	0	1	1	1
PLIN2	0	0	0	0	1	0	0	0	0	1	1	1
PLOD2	0	0	0	0	1	0	0	0	0	1	1	1
PLRG1	0	0	0	0	1	0	0	0	0	1	1	1
PLS1	0	0	0	0	1	0	0	0	0	1	1	1
PLXNA3	0	0	0	0	0	0	0	1	0	1	1	1
PM20D2	0	0	0	0	1	0	0	0	0	1	1	1
PMEL	0	0	0	0	1	0	0	0	0	1	1	1
PMEPA1	0	0	0	0	1	0	0	0	0	1	1	1
PMPCB	0	0	0	0	1	0	0	0	0	1	1	1
PNMT	0	1	0	0	0	0	0	0	0	1	1	1
PNN	0	0	0	0	1	0	0	0	0	1	1	1
PNPLA5	0	0	0	0	1	0	0	0	0	1	1	1
POC1B-GALNT4	0	0	0	0	1	0	0	0	0	1	1	1
PODNL1	0	0	0	0	1	0	0	0	0	1	1	1
POLA1	0	0	0	0	1	0	0	0	0	1	1	1
POLA2	0	0	0	0	1	0	0	0	0	1	1	1
POLD2	0	0	0	0	1	0	0	0	0	1	1	1
POLE	0	0	0	0	1	0	0	0	0	1	1	1
POLE2	0	0	0	0	1	0	0	0	0	1	1	1
POLG	0	0	0	0	0	0	0	1	0	1	1	1
POLN	0	0	0	0	1	0	0	0	0	1	1	1
POLR2B	0	0	0	0	1	0	0	0	0	1	1	1
POM121	0	0	0	0	1	0	0	0	0	1	1	1
POM121L2	0	0	0	1	0	0	0	0	0	1	1	1
POTEC	0	0	0	0	1	0	0	0	0	1	1	1
POTEG	0	0	0	0	1	0	0	0	0	1	1	1
POTEJ	0	0	0	0	1	0	0	0	0	1	1	1
POU1F1	0	0	0	0	1	0	0	0	0	1	1	1
POU3F1	0	0	0	0	1	0	0	0	0	1	1	1
PP2D1	0	0	0	0	1	0	0	0	0	1	1	1
PPA2	0	0	0	0	0	1	0	0	0	1	1	1
PPARG	0	0	0	0	1	0	0	0	0	1	1	1
PPARGC1B	0	1	0	0	0	0	0	0	0	1	1	1
PPFIA2	0	0	0	0	0	1	0	0	0	1	1	1
PPIL4	0	0	0	0	0	0	0	1	0	1	1	1
PPIP5K1	0	0	0	0	0	0	0	1	0	1	1	1
PPM1G	0	0	0	0	0	0	0	1	0	1	1	1
PPM1M	0	0	0	0	1	0	0	0	0	1	1	1
PPP1R12C	0	0	0	0	0	0	0	1	0	1	1	1
PPP1R14C	1	0	0	0	0	0	0	0	0	1	1	1
PPP2R3B	0	0	0	0	1	0	0	0	0	1	1	1
PPP2R4	0	0	0	0	0	0	0	1	0	1	1	1
PPP2R5C	0	0	0	0	1	0	0	0	0	1	1	1
PRAMEF4	0	0	0	0	1	0	0	0	0	1	1	1
PRCC	0	0	0	0	0	0	0	1	0	1	1	1
PRDM11	0	0	0	0	1	0	0	0	0	1	1	1
PRDM12	0	0	0	0	1	0	0	0	0	1	1	1
PRDM2	0	0	0	0	1	0	0	0	0	1	1	1
PRDM4	0	0	0	0	1	0	0	0	0	1	1	1
PRELID2	0	0	0	0	1	0	0	0	0	1	1	1
PRICKLE3	0	0	0	0	1	0	0	0	0	1	1	1
PRKCB	0	0	0	0	0	1	0	0	0	1	1	1
PRKCE	1	0	0	0	0	0	0	0	0	1	1	1
PRKCH	0	0	0	0	1	0	0	0	0	1	1	1
PRKCSH	0	0	0	0	0	0	0	1	0	1	1	1
PRKRIP1	0	0	0	0	0	0	0	1	0	1	1	1
PRMT10	0	0	0	0	1	0	0	0	0	1	1	1
PROC	0	0	0	0	1	0	0	0	0	1	1	1
PROL1	0	0	0	0	1	0	0	0	0	1	1	1
PRPF31	0	0	0	0	0	0	0	1	0	1	1	1
PRPF38A	0	0	0	0	0	1	0	0	0	1	1	1
PRR11	0	0	0	0	1	0	0	0	0	1	1	1
PRR12	0	1	0	0	0	0	0	0	0	1	1	1
PRR5-ARHGAP8	0	0	0	0	1	0	0	0	0	1	1	1
PRR7	0	1	0	0	0	0	0	0	0	1	1	1
PRRC2C	0	0	0	0	1	0	0	0	0	1	1	1
PRTN3	0	0	0	0	1	0	0	0	0	1	1	1
PRUNE2	0	0	0	0	1	0	0	0	0	1	1	1
PSAP	0	0	0	0	1	0	0	0	0	1	1	1
PSMD10	0	0	0	0	1	0	0	0	0	1	1	1
PSMD11	0	0	0	0	1	0	0	0	0	1	1	1
PSMD5	0	0	0	0	1	0	0	0	0	1	1	1
PTBP1	0	0	0	0	1	0	0	0	0	1	1	1
PTCD3	0	0	0	0	0	0	0	1	0	1	1	1
PTCHD1	0	0	0	0	1	0	0	0	0	1	1	1
PTDSS2	0	0	0	0	1	0	0	0	0	1	1	1
PTGDS	0	0	0	0	1	0	0	0	0	1	1	1
PTGER1	0	0	1	0	0	0	0	0	0	1	1	1
PTGES2	0	0	0	0	1	0	0	0	0	1	1	1
PTGES3L-AARSD1	0	0	0	0	1	0	0	0	0	1	1	1
PTGFR	0	0	0	0	1	0	0	0	0	1	1	1
PTH1R	0	0	0	0	0	0	0	1	0	1	1	1
PTPN18	0	0	0	0	1	0	0	0	0	1	1	1
PTPRF	0	0	0	0	1	0	0	0	0	1	1	1
PTPRG	0	0	0	0	1	0	0	0	0	1	1	1
PTPRH	0	0	0	0	1	0	0	0	0	1	1	1
PTPRN	0	0	0	0	1	0	0	0	0	1	1	1
PTPRS	0	0	0	0	1	0	0	0	0	1	1	1
PVR	0	0	0	0	0	0	0	1	0	1	1	1
PVRL1	0	0	0	0	1	0	0	0	0	1	1	1
PWWP2A	0	1	0	0	0	0	0	0	0	1	1	1
PWWP2B	0	0	0	0	1	0	0	0	0	1	1	1
PXMP2	0	0	0	0	1	0	0	0	0	1	1	1
PYGO1	0	0	0	0	1	0	0	0	0	1	1	1
PZP	0	0	0	0	0	0	0	1	0	1	1	1
QKI	0	0	0	0	1	0	0	0	0	1	1	1
QRSL1	0	0	0	0	1	0	0	0	0	1	1	1
QSOX2	0	0	0	0	1	0	0	0	0	1	1	1
R3HDM2	0	0	0	0	1	0	0	0	0	1	1	1
RAB11FIP5	0	0	0	1	0	0	0	0	0	1	1	1
RAB14	0	0	0	0	0	0	0	1	0	1	1	1
RAB24	0	0	0	0	1	0	0	0	0	1	1	1
RAB28	0	0	0	0	1	0	0	0	0	1	1	1
RAB39A	0	0	0	0	1	0	0	0	0	1	1	1
RAB3GAP2	0	0	0	0	1	0	0	0	0	1	1	1
RAB7A	0	0	0	0	0	0	0	1	0	1	1	1
RABGAP1L	0	0	0	0	1	0	0	0	0	1	1	1
RAD17	0	0	0	0	1	0	0	0	0	1	1	1
RAD50	0	0	0	0	1	0	0	0	0	1	1	1
RAD54L	0	0	0	0	0	0	0	1	0	1	1	1
RALGAPA1	1	0	0	0	0	0	0	0	0	1	1	1
RALGDS	0	0	0	0	1	0	0	0	0	1	1	1
RANBP17	0	0	0	0	0	0	0	1	0	1	1	1
RAPH1	0	0	0	0	1	0	0	0	0	1	1	1
RASA2	0	0	0	0	0	1	0	0	0	1	1	1
RASAL3	0	0	0	0	0	0	0	1	0	1	1	1
RASGEF1A	0	0	0	0	1	0	0	0	0	1	1	1
RASGEF1B	0	0	0	0	1	0	0	0	0	1	1	1
RASGRP3	0	0	0	0	0	0	0	1	0	1	1	1
RASGRP4	0	0	0	0	1	0	0	0	0	1	1	1
RASSF6	0	0	0	0	1	0	0	0	0	1	1	1
RAVER1	0	0	0	0	1	0	0	0	0	1	1	1
RAVER2	0	0	0	0	1	0	0	0	0	1	1	1
RB1CC1	0	0	0	0	1	0	0	0	0	1	1	1
RBBP7	0	0	0	0	1	0	0	0	0	1	1	1
[truncated: 649 more rows]
