# Supplementary material for: Mapping the Somatic Mutation Landscape of Familial NF2-Related Schwannomatosis using Whole-Exome Sequencing
Source: Int J Med Sci. 2025 Oct 27;22(16):4523–31. doi: 10.7150/ijms.121550 (PMC12595425; doi:10.7150/ijms.121550)
Supplement: Supplementary file 1 — Supplementary tables. [file ijmsv22p4523s1.zip › Supplementary Table/Supplementary Table S2.xlsx]

## Sheet: Sheet1
Hugo_Symbol	Frame_Shift_Del	Frame_Shift_Ins	In_Frame_Del	In_Frame_Ins	Missense_Mutation	Nonsense_Mutation	Nonstop_Mutation	Splice_Site	Translation_Start_Site	total	MutatedSamples	AlteredSamples
TTN	16	11	7	4	74	6	0	5	0	123	7	7
MUC16	7	15	4	1	61	8	0	2	0	98	7	7
OBSCN	4	8	0	7	32	3	0	5	0	59	7	7
FAT2	10	11	0	5	19	0	0	5	0	50	7	7
KMT2D	5	10	3	9	17	1	0	1	0	46	7	7
DNHD1	3	13	0	3	16	2	0	3	0	40	7	7
TACC2	5	13	1	3	9	9	0	0	0	40	7	7
AHNAK	4	7	0	1	26	0	0	0	0	38	7	7
AHNAK2	5	5	0	1	27	0	0	0	0	38	7	7
CDH23	4	6	0	1	20	1	0	5	0	37	7	7
STARD9	3	11	3	1	15	0	0	4	0	37	7	7
SZT2	2	4	0	3	21	2	0	5	0	37	7	7
COL7A1	3	7	0	4	16	1	0	5	0	36	7	7
ZFYVE26	5	9	1	3	16	2	0	0	0	36	7	7
RYR1	6	5	1	4	13	2	0	4	0	35	7	7
SYNE1	6	8	1	1	18	0	0	1	0	35	7	7
BSN	4	8	3	2	14	3	0	0	0	34	7	7
CELSR3	5	7	2	4	11	3	0	2	0	34	7	7
FLNA	9	10	1	1	10	0	0	2	0	33	7	7
SPTAN1	3	5	0	3	22	0	0	0	0	33	7	7
ZFHX3	8	8	2	1	11	0	0	3	0	33	7	7
FLNC	0	4	0	9	15	1	0	3	0	32	7	7
PLEC	3	6	1	3	13	2	0	4	0	32	7	7
UBR4	0	2	0	4	22	2	0	2	0	32	7	7
COL11A2	3	9	0	3	8	3	0	5	0	31	7	7
MAPKBP1	1	1	0	0	18	1	0	10	0	31	7	7
TNXB	0	9	5	6	8	2	0	1	0	31	7	7
CABIN1	1	8	1	1	16	1	0	2	0	30	7	7
DNAH3	1	4	5	5	12	1	0	2	0	30	7	7
CDC42BPG	1	5	3	1	14	2	0	3	0	29	7	7
MUC17	1	1	5	1	21	0	0	0	0	29	7	7
TECTA	5	10	2	2	8	1	0	1	0	29	7	7
DNAH1	4	8	0	3	9	1	0	3	0	28	7	7
GPR113	9	10	1	3	5	0	0	0	0	28	7	7
HECTD4	3	5	0	1	13	4	0	2	0	28	7	7
KMT2C	4	2	1	0	17	4	0	0	0	28	7	7
DYNC1H1	0	9	0	0	15	1	0	2	0	27	7	7
TLN1	8	10	3	2	3	0	0	1	0	27	7	7
FAT4	5	6	1	1	12	1	0	0	0	26	7	7
FGD5	1	6	1	2	15	1	0	0	0	26	7	7
MACF1	4	6	1	3	10	0	0	2	0	26	7	7
OTOG	1	1	0	2	13	4	0	5	0	26	7	7
SRCAP	1	3	2	2	13	3	0	2	0	26	7	7
DOPEY2	2	4	0	3	16	0	0	0	0	25	7	7
TEP1	4	5	0	1	13	1	0	1	0	25	7	7
CACNA1A	4	3	3	0	13	1	0	0	0	24	7	7
DLEC1	1	2	0	2	13	1	0	5	0	24	7	7
FN1	0	2	0	1	12	2	0	7	0	24	7	7
HIVEP2	3	5	0	2	12	2	0	0	0	24	7	7
HUWE1	6	6	1	2	8	1	0	0	0	24	7	7
IGFN1	1	1	3	1	16	1	0	1	0	24	7	7
MDC1	1	5	4	1	13	0	0	0	0	24	7	7
MUC5B	3	2	3	2	12	1	0	1	0	24	7	7
RP1L1	0	4	1	2	16	0	0	1	0	24	7	7
SPTBN5	3	2	1	1	13	1	0	3	0	24	7	7
SVEP1	0	4	5	2	11	1	0	1	0	24	7	7
TENM3	8	6	0	0	9	1	0	0	0	24	7	7
ZNF541	2	6	0	1	15	0	0	0	0	24	7	7
APC	3	0	0	0	5	15	0	0	0	23	7	7
CELSR2	2	5	0	0	12	2	0	2	0	23	7	7
COL27A1	0	3	0	0	16	0	0	4	0	23	7	7
DISP1	8	9	2	2	0	1	0	1	0	23	7	7
GPR98	1	0	0	1	18	1	0	2	0	23	7	7
HERC2	1	3	0	2	10	2	0	5	0	23	7	7
HYDIN	7	7	0	0	9	0	0	0	0	23	7	7
PDZD2	0	2	0	1	16	0	0	4	0	23	7	7
PTPRT	2	1	6	7	6	0	0	1	0	23	7	7
RTL1	9	10	0	1	3	0	0	0	0	23	7	7
SPTBN1	1	0	0	1	21	0	0	0	0	23	7	7
STAB1	0	4	0	5	11	1	0	2	0	23	7	7
TRANK1	7	7	2	2	5	0	0	0	0	23	7	7
TRIOBP	0	0	7	0	15	0	0	1	0	23	7	7
SEC16A	1	4	0	1	13	2	0	1	0	22	7	7
WDR81	0	2	5	8	5	2	0	0	0	22	7	7
ATP10B	5	7	0	0	7	1	0	1	0	21	7	7
CELSR1	2	1	1	2	10	0	0	5	0	21	7	7
CHD6	3	1	0	0	13	1	0	3	0	21	7	7
CIC	1	3	0	1	16	0	0	0	0	21	7	7
COL4A4	4	4	5	6	2	0	0	0	0	21	7	7
EHMT1	7	6	0	0	3	0	0	5	0	21	7	7
ESPL1	0	5	1	7	8	0	0	0	0	21	7	7
FRMPD1	6	9	0	0	5	1	0	0	0	21	7	7
GAREM	4	5	0	0	4	8	0	0	0	21	7	7
ITPR3	0	2	4	4	5	1	0	5	0	21	7	7
KIAA1217	5	5	0	3	7	1	0	0	0	21	7	7
MAGEC1	0	1	2	4	14	0	0	0	0	21	7	7
MYO10	1	7	0	3	6	1	0	3	0	21	7	7
RYR3	4	6	2	1	2	2	0	4	0	21	7	7
SHROOM4	0	6	0	0	12	2	0	1	0	21	7	7
WNK1	0	1	1	1	18	0	0	0	0	21	7	7
ACIN1	0	3	0	1	12	3	0	1	0	20	7	7
AKAP13	0	2	0	3	11	2	0	2	0	20	7	7
BCORL1	5	6	1	1	7	0	0	0	0	20	7	7
CARD10	6	0	0	0	14	0	0	0	0	20	7	7
CHD7	2	1	0	0	14	2	0	1	0	20	7	7
CSMD2	0	1	0	4	13	1	0	1	0	20	7	7
DNAH5	0	2	1	1	15	0	0	1	0	20	7	7
DST	1	5	2	1	7	1	0	3	0	20	7	7
FLT4	1	2	0	0	12	1	0	4	0	20	7	7
HELZ2	1	5	1	1	10	1	0	1	0	20	7	7
HERC1	0	0	3	4	10	1	0	2	0	20	7	7
HMCN1	0	1	0	1	14	1	0	3	0	20	7	7
KALRN	4	8	1	0	6	1	0	0	0	20	7	7
MAP1A	4	6	1	2	5	1	0	1	0	20	7	7
MDN1	3	2	0	0	14	0	0	1	0	20	7	7
MYH7	4	2	0	0	10	0	0	4	0	20	7	7
SBF1	1	5	0	1	5	1	0	7	0	20	7	7
TRIO	0	2	1	3	11	2	0	1	0	20	7	7
VWF	0	2	1	2	11	1	0	3	0	20	7	7
ATP8B2	4	1	0	0	14	0	0	0	0	19	7	7
BAZ1B	3	4	0	2	10	0	0	0	0	19	7	7
CREBBP	4	1	1	1	10	1	0	1	0	19	7	7
IGDCC4	3	3	1	0	11	0	0	1	0	19	7	7
ITGA10	0	2	0	1	15	0	0	1	0	19	7	7
KIRREL2	6	6	0	3	2	0	0	2	0	19	7	7
PLXNA4	2	5	0	1	9	1	0	1	0	19	7	7
WDR6	0	3	0	2	14	0	0	0	0	19	7	7
ARID1A	0	5	0	3	8	0	0	2	0	18	7	7
CCHCR1	0	1	0	1	15	0	0	1	0	18	7	7
COL17A1	1	3	2	1	8	3	0	0	0	18	7	7
COL2A1	2	6	0	2	8	0	0	0	0	18	7	7
DYSF	1	4	0	2	6	1	0	4	0	18	7	7
FAT1	1	1	1	0	9	4	0	2	0	18	7	7
FNDC1	5	0	0	0	8	5	0	0	0	18	7	7
FSIP2	5	0	1	0	11	0	0	1	0	18	7	7
HCFC1	1	1	0	2	14	0	0	0	0	18	7	7
NFX1	0	3	0	0	15	0	0	0	0	18	7	7
NOL6	0	6	0	1	10	0	0	1	0	18	7	7
PLXNA3	4	5	0	1	6	0	0	2	0	18	7	7
RBM33	5	5	0	0	7	1	0	0	0	18	7	7
RP11-766F14.2	1	11	0	0	6	0	0	0	0	18	7	7
ZNF236	1	2	0	1	13	0	0	1	0	18	7	7
APOB	1	3	0	0	11	1	0	1	0	17	7	7
COL6A3	4	4	0	0	9	0	0	0	0	17	7	7
DCHS1	1	3	1	1	9	2	0	0	0	17	7	7
GRIPAP1	1	1	0	0	13	0	0	2	0	17	7	7
HIVEP1	1	3	0	0	13	0	0	0	0	17	7	7
MICAL3	1	3	0	1	11	0	0	1	0	17	7	7
MYCBP2	1	3	0	2	9	0	0	2	0	17	7	7
NID2	7	7	0	0	3	0	0	0	0	17	7	7
NLRP2	0	0	5	5	7	0	0	0	0	17	7	7
PCDH1	4	3	0	2	8	0	0	0	0	17	7	7
PIK3CG	1	1	0	1	14	0	0	0	0	17	7	7
ST7	3	3	0	0	11	0	0	0	0	17	7	7
UNC80	1	5	2	2	6	1	0	0	0	17	7	7
ALMS1	1	1	1	0	13	0	0	0	0	16	7	7
ARHGEF17	0	4	1	1	9	0	0	1	0	16	7	7
ATP8B3	1	3	0	0	11	0	0	1	0	16	7	7
CMYA5	5	3	0	0	7	1	0	0	0	16	7	7
COL4A6	0	1	0	2	13	0	0	0	0	16	7	7
GON4L	3	3	4	2	4	0	0	0	0	16	7	7
GPR112	3	1	1	0	10	1	0	0	0	16	7	7
KCNMA1	6	6	0	0	3	0	0	1	0	16	7	7
LRP1	2	3	0	2	7	0	0	2	0	16	7	7
LRP4	1	0	0	0	15	0	0	0	0	16	7	7
MVP	5	4	1	1	4	1	0	0	0	16	7	7
PLXNB2	2	4	0	0	5	0	0	5	0	16	7	7
PRRC2A	3	3	0	3	6	1	0	0	0	16	7	7
RNF14	0	0	0	0	12	4	0	0	0	16	7	7
SSC5D	2	5	0	0	7	2	0	0	0	16	7	7
TTC28	3	2	1	1	8	1	0	0	0	16	7	7
ARHGEF1	0	3	0	0	12	0	0	0	0	15	7	7
BAI2	0	2	0	0	10	3	0	0	0	15	7	7
CACNA1S	1	4	0	1	7	0	0	2	0	15	7	7
COL4A3	1	0	1	0	7	1	0	5	0	15	7	7
FBN1	1	2	0	1	10	0	0	1	0	15	7	7
HMHA1	0	3	0	1	2	0	0	9	0	15	7	7
KIAA1549	4	5	0	2	4	0	0	0	0	15	7	7
LRIT1	1	5	0	0	7	2	0	0	0	15	7	7
LRTOMT	0	1	0	2	9	0	0	3	0	15	7	7
MALRD1	3	3	1	0	7	1	0	0	0	15	7	7
MRPL46	5	5	0	0	5	0	0	0	0	15	7	7
NCOR2	2	0	0	2	8	1	0	2	0	15	7	7
PAN2	0	1	0	0	13	0	0	1	0	15	7	7
PIGO	2	7	0	2	4	0	0	0	0	15	7	7
PTCHD2	0	1	0	1	10	3	0	0	0	15	7	7
SCARF2	1	0	0	0	12	1	0	1	0	15	7	7
SCN5A	2	1	0	1	7	1	0	3	0	15	7	7
SETD5	0	0	1	1	13	0	0	0	0	15	7	7
SIRPA	6	2	0	2	5	0	0	0	0	15	7	7
SPTB	4	4	0	1	4	2	0	0	0	15	7	7
TCHH	0	0	3	0	9	3	0	0	0	15	7	7
ZNF208	0	0	3	0	9	3	0	0	0	15	7	7
ZNF223	7	7	0	0	1	0	0	0	0	15	7	7
BRCA2	1	1	0	0	7	0	0	5	0	14	7	7
C9orf131	2	6	0	0	6	0	0	0	0	14	7	7
CCDC135	1	3	0	1	6	2	0	1	0	14	7	7
CHRD	1	6	0	0	7	0	0	0	0	14	7	7
CLCN2	0	0	0	0	12	0	0	2	0	14	7	7
CTBP2	3	5	0	0	3	2	0	1	0	14	7	7
CUX2	0	5	0	0	6	0	0	3	0	14	7	7
DDR1	0	4	0	3	5	0	0	2	0	14	7	7
DNAH7	1	1	0	0	11	0	0	1	0	14	7	7
HEPHL1	5	7	0	0	2	0	0	0	0	14	7	7
HLCS	1	3	0	0	8	1	0	1	0	14	7	7
ITIH4	5	0	1	0	6	0	0	2	0	14	7	7
MB21D2	7	0	0	0	0	7	0	0	0	14	7	7
MICAL2	0	1	0	1	6	2	0	4	0	14	7	7
NYNRIN	1	4	0	1	7	0	0	1	0	14	7	7
PDCD11	1	4	0	0	5	4	0	0	0	14	7	7
PLBD2	1	4	0	0	7	1	0	1	0	14	7	7
PSD3	2	0	0	1	11	0	0	0	0	14	7	7
SLIT1	2	0	0	0	4	2	0	6	0	14	7	7
TBC1D25	2	2	0	0	9	1	0	0	0	14	7	7
TCOF1	0	6	0	1	5	0	0	2	0	14	7	7
USH2A	3	1	1	1	5	2	0	1	0	14	7	7
ANK1	1	1	0	0	9	1	0	1	0	13	7	7
BAZ2A	4	4	0	0	4	0	0	1	0	13	7	7
CACNA1C	0	2	0	0	9	0	0	2	0	13	7	7
COL1A2	1	1	1	1	8	0	0	1	0	13	7	7
COL4A1	0	1	0	0	10	0	0	2	0	13	7	7
DHX38	0	0	0	0	9	0	0	4	0	13	7	7
FBLN2	0	6	0	0	6	1	0	0	0	13	7	7
FER1L6	1	1	0	1	10	0	0	0	0	13	7	7
IPO9	1	1	0	1	7	1	0	2	0	13	7	7
MKI67	0	2	0	1	9	1	0	0	0	13	7	7
ADAMTS16	1	1	0	0	10	0	0	0	0	12	7	7
ARHGEF10L	1	1	0	2	4	0	0	4	0	12	7	7
CDHR2	2	0	0	1	8	1	0	0	0	12	7	7
ELN	1	1	1	6	3	0	0	0	0	12	7	7
IL16	0	4	0	0	6	1	0	1	0	12	7	7
ITSN1	0	2	0	0	6	3	0	1	0	12	7	7
MYO7A	0	0	0	0	10	0	0	2	0	12	7	7
NES	0	1	0	0	10	1	0	0	0	12	7	7
NUP210	0	0	0	0	11	1	0	0	0	12	7	7
PTPRK	0	0	3	2	5	1	0	1	0	12	7	7
SLC6A19	3	0	0	1	8	0	0	0	0	12	7	7
UNC13B	1	2	0	1	7	0	0	1	0	12	7	7
ZEB2	1	3	0	0	6	2	0	0	0	12	7	7
ANKRD17	2	2	0	0	6	0	0	1	0	11	7	7
ATXN1L	0	2	0	1	8	0	0	0	0	11	7	7
CR2	1	1	0	0	9	0	0	0	0	11	7	7
FRMD4A	0	0	1	0	8	1	0	1	0	11	7	7
FSTL4	0	3	0	0	5	2	0	1	0	11	7	7
ITGAL	1	2	0	0	6	0	0	2	0	11	7	7
IZUMO1	1	0	0	3	7	0	0	0	0	11	7	7
MAP3K6	1	1	0	0	9	0	0	0	0	11	7	7
MAP4K4	0	1	0	0	5	1	0	4	0	11	7	7
MYO1F	0	2	0	0	8	0	0	1	0	11	7	7
PIKFYVE	0	0	0	0	11	0	0	0	0	11	7	7
PLEKHO1	6	4	0	0	1	0	0	0	0	11	7	7
SEC31A	1	2	0	0	6	1	0	1	0	11	7	7
TTBK2	0	0	0	1	9	1	0	0	0	11	7	7
ANKMY1	1	2	0	0	6	1	0	0	0	10	7	7
ARVCF	0	0	0	1	9	0	0	0	0	10	7	7
BAIAP3	1	0	0	2	7	0	0	0	0	10	7	7
IPO13	1	4	0	0	2	2	0	1	0	10	7	7
KCMF1	0	0	0	1	9	0	0	0	0	10	7	7
NRXN3	2	2	0	0	5	1	0	0	0	10	7	7
PHKA2	0	3	0	0	6	0	0	1	0	10	7	7
SETD1B	0	2	0	0	8	0	0	0	0	10	7	7
ULK1	0	3	0	1	5	0	0	1	0	10	7	7
WWC3	0	0	1	0	7	0	0	2	0	10	7	7
ASTN1	0	1	0	0	5	3	0	0	0	9	7	7
BTN2A1	1	1	1	0	4	2	0	0	0	9	7	7
COL6A1	1	2	0	2	1	0	0	3	0	9	7	7
ERVMER34-1	0	0	0	0	1	8	0	0	0	9	7	7
KRT76	0	0	4	0	5	0	0	0	0	9	7	7
NAA11	0	0	0	0	8	1	0	0	0	9	7	7
PTPN23	0	2	0	0	7	0	0	0	0	9	7	7
RASA3	0	0	0	0	2	0	0	7	0	9	7	7
ZNF264	0	0	0	0	9	0	0	0	0	9	7	7
CNNM4	4	1	0	2	0	1	0	0	0	8	7	7
GPRASP1	0	1	0	0	7	0	0	0	0	8	7	7
MICB	0	0	0	0	8	0	0	0	0	8	7	7
SCNN1D	0	0	0	0	6	1	0	1	0	8	7	7
SLC35D3	0	4	0	2	1	1	0	0	0	8	7	7
DZIP1L	0	0	0	0	7	0	0	0	0	7	7	7
HOMEZ	0	0	1	0	5	1	0	0	0	7	7	7
MAB21L1	0	0	0	0	7	0	0	0	0	7	7	7
RBM38	0	0	0	0	7	0	0	0	0	7	7	7
TM4SF5	0	0	0	0	0	0	0	7	0	7	7	7
TRMT13	0	0	0	3	4	0	0	0	0	7	7	7
WDFY4	6	2	0	0	11	9	0	3	0	31	6	6
ZNF469	5	7	0	3	15	1	0	0	0	31	6	6
CUL9	8	8	0	3	6	1	0	2	0	28	6	6
CACNA1B	3	3	0	2	13	2	0	2	0	25	6	6
HMCN2	4	6	0	3	4	3	0	4	0	24	6	6
HTT	1	4	0	1	15	2	0	1	0	24	6	6
ZFHX2	1	6	0	2	13	2	0	0	0	24	6	6
BIRC6	1	0	2	4	13	2	0	1	0	23	6	6
COL5A3	0	1	1	4	13	1	0	3	0	23	6	6
FRAS1	1	1	1	1	15	0	0	4	0	23	6	6
MAML2	3	4	1	0	12	3	0	0	0	23	6	6
PCLO	4	3	0	1	11	3	0	1	0	23	6	6
PLEKHH1	7	8	0	0	4	4	0	0	0	23	6	6
ACAN	7	6	0	1	8	0	0	0	0	22	6	6
NEB	2	2	1	1	12	0	0	4	0	22	6	6
PKD1	0	0	0	3	17	1	0	1	0	22	6	6
SYNE2	3	4	0	2	11	1	0	1	0	22	6	6
WDFY3	4	3	1	1	11	1	0	1	0	22	6	6
MUC4	0	2	6	1	12	0	0	0	0	21	6	6
MYO5B	2	1	0	3	13	2	0	0	0	21	6	6
ZSWIM8	2	5	0	2	8	0	0	4	0	21	6	6
DNAH14	3	1	2	1	9	0	0	4	0	20	6	6
HSPG2	1	3	0	3	11	1	0	1	0	20	6	6
NUMA1	0	6	0	0	10	3	0	1	0	20	6	6
PLCH1	2	2	3	5	5	1	0	2	0	20	6	6
PRR12	2	4	1	2	7	0	0	4	0	20	6	6
TENM1	5	3	1	0	8	0	0	3	0	20	6	6
TYK2	1	4	0	1	13	0	0	1	0	20	6	6
ACACB	0	2	0	1	8	4	0	4	0	19	6	6
ANK2	1	2	1	3	8	3	0	1	0	19	6	6
CACNA1E	1	1	1	2	12	2	0	0	0	19	6	6
CHD9	3	2	1	0	7	6	0	0	0	19	6	6
CUL7	1	4	1	2	5	1	0	5	0	19	6	6
DNAH11	0	1	2	2	11	2	0	1	0	19	6	6
DOCK6	0	3	1	4	1	1	0	9	0	19	6	6
FLG	0	0	1	1	17	0	0	0	0	19	6	6
KIAA1875	3	3	0	2	6	0	0	5	0	19	6	6
PLXNB3	1	1	1	0	13	1	0	2	0	19	6	6
POLE	3	5	2	3	5	1	0	0	0	19	6	6
PSD4	2	6	1	0	9	0	0	1	0	19	6	6
SPTBN2	4	3	0	1	8	2	0	1	0	19	6	6
TENM2	2	2	0	0	12	0	0	3	0	19	6	6
ABCB8	0	4	0	1	12	0	0	1	0	18	6	6
GREB1	4	7	0	0	5	0	0	2	0	18	6	6
HECW1	2	7	0	0	5	1	0	3	0	18	6	6
LTBP2	0	4	1	2	9	0	0	2	0	18	6	6
NBEAL2	0	4	2	4	6	1	0	1	0	18	6	6
NCOA6	5	5	0	1	3	2	0	2	0	18	6	6
RNF169	5	5	0	0	7	1	0	0	0	18	6	6
RYR2	3	2	0	1	11	1	0	0	0	18	6	6
SDK1	1	5	0	4	7	0	0	1	0	18	6	6
SHANK1	1	2	0	1	11	1	0	2	0	18	6	6
SPTBN4	2	4	1	4	5	0	0	2	0	18	6	6
TP53BP2	5	6	1	2	4	0	0	0	0	18	6	6
VPS13D	2	1	2	0	11	0	0	2	0	18	6	6
ZFHX4	1	5	0	1	10	1	0	0	0	18	6	6
ARHGEF25	6	5	0	0	6	0	0	0	0	17	6	6
LRP1B	3	0	0	0	11	2	0	1	0	17	6	6
MAN2A2	5	6	0	2	3	1	0	0	0	17	6	6
MYH11	0	5	0	2	7	1	0	2	0	17	6	6
MYO18B	2	4	0	2	9	0	0	0	0	17	6	6
OTOF	1	3	0	0	9	0	0	4	0	17	6	6
PPFIA3	0	1	0	3	12	0	0	1	0	17	6	6
PPRC1	1	6	0	1	8	1	0	0	0	17	6	6
ROBO3	3	4	3	0	5	1	0	1	0	17	6	6
SORL1	1	1	0	3	9	1	0	2	0	17	6	6
SPEG	0	1	0	0	14	1	0	1	0	17	6	6
SYNGAP1	6	8	0	0	2	1	0	0	0	17	6	6
ZZEF1	0	3	1	4	8	1	0	0	0	17	6	6
ADAMTSL1	1	2	0	1	11	0	0	1	0	16	6	6
ANKRD52	3	4	0	0	8	0	0	1	0	16	6	6
C5orf42	4	4	1	0	5	2	0	0	0	16	6	6
COL6A6	4	3	0	2	6	0	0	1	0	16	6	6
DCTN1	5	4	0	0	4	1	0	2	0	16	6	6
DGKD	5	1	0	0	9	0	0	1	0	16	6	6
DIDO1	0	5	0	2	7	2	0	0	0	16	6	6
HEATR4	0	0	7	6	3	0	0	0	0	16	6	6
LAMA3	1	3	0	1	11	0	0	0	0	16	6	6
LAMA5	0	2	2	4	6	1	0	1	0	16	6	6
LRP2	0	3	1	0	9	1	0	2	0	16	6	6
LTBP4	0	4	0	1	9	1	0	1	0	16	6	6
MTUS2	2	1	0	1	12	0	0	0	0	16	6	6
PKD1L1	2	3	0	3	6	1	0	1	0	16	6	6
TENM4	1	1	1	2	5	3	0	3	0	16	6	6
TKTL2	4	4	4	4	0	0	0	0	0	16	6	6
TRIM66	1	1	0	0	11	2	0	1	0	16	6	6
BRPF3	3	7	1	1	3	0	0	0	0	15	6	6
CACNA1H	0	1	0	0	14	0	0	0	0	15	6	6
CDAN1	3	6	0	0	2	1	0	3	0	15	6	6
CUBN	1	1	0	1	10	1	0	1	0	15	6	6
DMBT1	3	2	1	1	5	0	0	3	0	15	6	6
DOK5	5	9	0	0	1	0	0	0	0	15	6	6
EIF5B	0	1	0	0	14	0	0	0	0	15	6	6
EP400	0	0	2	1	12	0	0	0	0	15	6	6
HMGCS2	0	0	0	1	14	0	0	0	0	15	6	6
HSF1	0	0	0	1	13	0	0	1	0	15	6	6
IGSF22	1	3	0	0	9	1	0	1	0	15	6	6
IPO4	6	6	0	1	1	0	0	1	0	15	6	6
KAT6B	7	5	0	1	2	0	0	0	0	15	6	6
MEGF8	0	3	0	0	8	2	0	2	0	15	6	6
NHSL1	0	1	1	0	12	1	0	0	0	15	6	6
PTGFRN	4	4	0	1	6	0	0	0	0	15	6	6
RAVER1	0	10	0	0	4	1	0	0	0	15	6	6
SIK3	2	0	0	0	11	2	0	0	0	15	6	6
SYNE3	2	2	1	1	5	1	0	3	0	15	6	6
TRRAP	1	1	0	1	10	2	0	0	0	15	6	6
AMER1	1	0	0	0	13	0	0	0	0	14	6	6
ARHGAP20	2	2	0	1	9	0	0	0	0	14	6	6
ARHGAP21	5	5	0	0	3	1	0	0	0	14	6	6
ARHGAP4	1	1	1	1	9	0	0	1	0	14	6	6
CCDC136	0	2	1	1	10	0	0	0	0	14	6	6
CD163L1	1	2	0	0	6	2	0	3	0	14	6	6
COL4A5	0	2	0	0	9	3	0	0	0	14	6	6
DDX17	0	0	1	1	12	0	0	0	0	14	6	6
DMXL1	0	0	0	0	10	0	0	4	0	14	6	6
DNMBP	0	1	1	1	10	1	0	0	0	14	6	6
DOCK8	2	0	0	3	9	0	0	0	0	14	6	6
DYNC2H1	1	0	0	0	9	0	0	4	0	14	6	6
FBN3	0	1	1	2	7	1	0	2	0	14	6	6
FCGBP	1	4	0	0	7	2	0	0	0	14	6	6
FRMPD3	1	2	2	3	6	0	0	0	0	14	6	6
IQGAP3	3	4	0	0	3	2	0	2	0	14	6	6
KIF1A	0	2	1	1	8	0	0	2	0	14	6	6
LDB3	1	2	0	0	7	0	2	2	0	14	6	6
LYST	2	3	1	0	6	1	0	1	0	14	6	6
MYBPC3	2	2	0	2	7	0	0	1	0	14	6	6
MYH7B	1	3	0	1	6	0	0	3	0	14	6	6
NAV2	0	4	0	1	8	1	0	0	0	14	6	6
NLRC5	3	4	0	0	5	1	0	1	0	14	6	6
NOS1	0	1	0	0	11	0	0	2	0	14	6	6
RAPH1	2	0	0	1	10	1	0	0	0	14	6	6
SEMA4D	6	7	0	0	1	0	0	0	0	14	6	6
SH3RF1	3	2	1	0	7	1	0	0	0	14	6	6
SH3TC2	0	1	1	0	11	1	0	0	0	14	6	6
SLC9A5	1	1	0	3	7	0	0	2	0	14	6	6
SPTA1	3	0	0	0	6	2	0	3	0	14	6	6
STK10	1	4	1	0	6	1	0	1	0	14	6	6
TBR1	3	2	0	1	8	0	0	0	0	14	6	6
ZFYVE9	2	3	1	0	7	0	0	1	0	14	6	6
ZMYM3	2	2	0	2	7	1	0	0	0	14	6	6
ABCA13	1	0	0	0	12	0	0	0	0	13	6	6
ABCB6	5	6	0	0	1	1	0	0	0	13	6	6
ADCY8	4	5	0	0	4	0	0	0	0	13	6	6
AGAP2	1	1	0	0	8	1	0	2	0	13	6	6
ANKRD11	2	3	0	2	3	3	0	0	0	13	6	6
APC2	0	3	0	1	8	1	0	0	0	13	6	6
ATRX	1	0	1	0	7	2	0	2	0	13	6	6
BMPR2	6	6	0	0	0	0	0	1	0	13	6	6
C10orf71	0	3	0	3	6	1	0	0	0	13	6	6
CLSTN1	0	0	1	2	9	0	0	1	0	13	6	6
CSF2RB	0	3	1	2	6	0	0	1	0	13	6	6
CTNND1	1	2	1	3	3	2	0	1	0	13	6	6
DNAH10	4	1	0	0	6	0	0	2	0	13	6	6
FAT3	3	3	1	2	3	1	0	0	0	13	6	6
IFT172	2	4	1	1	3	1	0	1	0	13	6	6
LRP10	0	2	0	0	10	1	0	0	0	13	6	6
MAP1B	3	5	1	0	4	0	0	0	0	13	6	6
MARS	5	6	0	0	1	0	0	1	0	13	6	6
MBD6	5	2	0	1	5	0	0	0	0	13	6	6
NFRKB	4	4	0	1	3	0	0	1	0	13	6	6
NHS	0	0	4	1	6	1	0	1	0	13	6	6
NUP98	1	1	1	1	7	0	0	2	0	13	6	6
PABPC1	0	1	0	2	5	5	0	0	0	13	6	6
POGZ	4	5	1	1	2	0	0	0	0	13	6	6
PUM2	2	1	0	2	3	5	0	0	0	13	6	6
SLIT2	5	0	0	0	2	4	0	2	0	13	6	6
SRRM2	0	1	4	0	8	0	0	0	0	13	6	6
TECPR2	0	8	0	0	5	0	0	0	0	13	6	6
TNPO3	0	3	0	0	9	1	0	0	0	13	6	6
TNS1	1	6	0	1	3	2	0	0	0	13	6	6
URB1	0	6	0	0	5	2	0	0	0	13	6	6
USP31	1	0	1	0	11	0	0	0	0	13	6	6
VCAN	0	2	1	2	7	0	0	1	0	13	6	6
ZNF574	1	4	0	3	4	1	0	0	0	13	6	6
AGXT2	4	4	0	0	3	1	0	0	0	12	6	6
ALK	0	1	0	0	11	0	0	0	0	12	6	6
ANKHD1	0	0	0	4	7	1	0	0	0	12	6	6
AP3B2	1	2	0	0	8	0	0	1	0	12	6	6
ATF7IP	0	0	1	1	8	2	0	0	0	12	6	6
ATG2A	3	1	0	0	8	0	0	0	0	12	6	6
ATP2A1	1	1	0	0	0	0	0	10	0	12	6	6
C6orf132	0	0	4	1	6	1	0	0	0	12	6	6
CARS	3	4	0	0	4	0	0	1	0	12	6	6
CCDC108	0	0	1	0	10	0	0	1	0	12	6	6
CCDC138	4	0	0	0	8	0	0	0	0	12	6	6
CDHR5	1	2	1	0	8	0	0	0	0	12	6	6
CEP170B	3	4	2	0	2	1	0	0	0	12	6	6
CLPB	0	3	0	1	2	3	0	3	0	12	6	6
CLTCL1	3	4	0	0	5	0	0	0	0	12	6	6
CNTNAP4	0	4	0	2	5	0	0	1	0	12	6	6
CORO2A	0	1	0	1	8	1	0	1	0	12	6	6
DLL4	1	4	0	2	5	0	0	0	0	12	6	6
DNAJA4	3	3	1	1	4	0	0	0	0	12	6	6
DPCR1	0	0	4	0	8	0	0	0	0	12	6	6
FBXO42	1	1	3	3	0	0	0	4	0	12	6	6
FHAD1	1	1	2	0	5	2	0	1	0	12	6	6
FREM2	1	1	0	3	6	1	0	0	0	12	6	6
FRYL	0	1	0	0	10	0	0	1	0	12	6	6
GLI2	0	1	0	0	8	1	0	2	0	12	6	6
HECTD1	2	1	1	0	8	0	0	0	0	12	6	6
IGF2R	0	1	1	0	8	2	0	0	0	12	6	6
KDM5C	1	0	0	2	5	1	0	3	0	12	6	6
KIAA0141	3	3	0	4	2	0	0	0	0	12	6	6
KIAA0556	2	3	0	1	6	0	0	0	0	12	6	6
KSR2	2	3	1	1	2	1	0	2	0	12	6	6
MAST2	0	2	0	1	6	2	0	1	0	12	6	6
MXRA5	4	0	0	0	7	1	0	0	0	12	6	6
NOTCH3	1	0	0	0	7	3	0	1	0	12	6	6
NPAS4	0	4	0	0	8	0	0	0	0	12	6	6
PCNXL2	0	3	0	3	5	0	0	1	0	12	6	6
PGBD2	6	5	0	1	0	0	0	0	0	12	6	6
PRDM15	0	1	0	0	9	0	0	2	0	12	6	6
PRKDC	2	2	0	1	6	1	0	0	0	12	6	6
RIPK1	1	1	0	0	5	0	0	5	0	12	6	6
RUSC2	3	2	0	1	3	3	0	0	0	12	6	6
SKIV2L	0	1	0	2	4	2	0	3	0	12	6	6
SPATA13	1	4	0	0	6	1	0	0	0	12	6	6
STK36	4	4	0	1	1	1	0	1	0	12	6	6
TELO2	1	1	0	0	7	0	0	3	0	12	6	6
TICAM1	5	3	0	0	3	1	0	0	0	12	6	6
TMC7	0	0	6	6	0	0	0	0	0	12	6	6
TNIK	1	1	0	0	6	0	0	4	0	12	6	6
TTC40	0	0	0	1	9	0	0	2	0	12	6	6
ZDBF2	3	1	0	0	7	1	0	0	0	12	6	6
ZNF335	0	2	0	2	6	2	0	0	0	12	6	6
ZNF76	1	7	0	0	3	0	0	1	0	12	6	6
ZSWIM6	1	2	0	3	6	0	0	0	0	12	6	6
AC006372.1	0	0	0	0	11	0	0	0	0	11	6	6
ADAM21	0	1	0	0	8	2	0	0	0	11	6	6
ADCK3	4	5	0	0	2	0	0	0	0	11	6	6
AEBP1	2	3	2	0	4	0	0	0	0	11	6	6
ALDH2	1	1	0	0	8	1	0	0	0	11	6	6
ANKRD33	0	1	0	1	9	0	0	0	0	11	6	6
C1orf65	0	4	0	1	5	1	0	0	0	11	6	6
CD19	0	2	0	2	5	1	0	1	0	11	6	6
CIT	0	3	0	0	7	1	0	0	0	11	6	6
CLCNKB	0	1	0	1	7	1	0	1	0	11	6	6
COL8A1	0	2	0	0	9	0	0	0	0	11	6	6
DMD	3	4	0	0	3	0	0	1	0	11	6	6
DNMT3A	0	1	1	0	8	0	0	1	0	11	6	6
DSP	1	1	0	0	8	1	0	0	0	11	6	6
EPHA8	3	0	0	1	7	0	0	0	0	11	6	6
EXOC3L4	0	1	0	1	7	1	0	1	0	11	6	6
FANCA	0	3	1	0	5	1	0	1	0	11	6	6
GIGYF2	0	2	0	0	4	1	0	4	0	11	6	6
GPR137	1	2	0	0	6	1	0	1	0	11	6	6
HECA	0	1	1	1	7	0	0	1	0	11	6	6
INSRR	0	2	2	2	3	1	0	1	0	11	6	6
ITPR1	0	1	0	3	6	0	0	1	0	11	6	6
KCNQ3	0	0	0	0	10	1	0	0	0	11	6	6
KDM4B	0	3	0	1	4	3	0	0	0	11	6	6
KIF26A	2	1	0	0	5	2	0	1	0	11	6	6
LAMA1	2	1	1	0	6	0	0	1	0	11	6	6
LRCH4	1	7	2	1	0	0	0	0	0	11	6	6
LSG1	0	0	0	0	11	0	0	0	0	11	6	6
MED13L	1	4	0	0	4	2	0	0	0	11	6	6
MFNG	0	5	0	0	6	0	0	0	0	11	6	6
MIA3	2	2	1	1	5	0	0	0	0	11	6	6
MPHOSPH9	1	0	0	0	9	0	0	1	0	11	6	6
NCKIPSD	2	3	0	0	4	1	0	1	0	11	6	6
NOTCH4	0	5	0	0	3	1	0	2	0	11	6	6
NPFFR1	4	4	0	2	1	0	0	0	0	11	6	6
NPR1	0	3	0	0	4	0	0	4	0	11	6	6
PAPPA2	0	3	0	0	8	0	0	0	0	11	6	6
PHLPP2	0	2	1	0	5	3	0	0	0	11	6	6
PRKRIR	0	0	0	2	9	0	0	0	0	11	6	6
RABEP2	3	4	0	0	3	0	0	1	0	11	6	6
RINL	0	4	1	2	3	1	0	0	0	11	6	6
SMAD7	1	0	0	5	5	0	0	0	0	11	6	6
SOGA2	2	3	0	0	6	0	0	0	0	11	6	6
SON	0	0	3	1	7	0	0	0	0	11	6	6
TDRKH	6	5	0	0	0	0	0	0	0	11	6	6
TEX11	0	0	0	0	6	0	0	5	0	11	6	6
THBS3	2	4	0	2	3	0	0	0	0	11	6	6
THSD7B	3	3	0	1	4	0	0	0	0	11	6	6
TIAM2	1	1	0	2	6	1	0	0	0	11	6	6
TLE2	2	1	0	1	4	3	0	0	0	11	6	6
TNPO2	1	3	0	0	5	0	0	2	0	11	6	6
TONSL	0	0	0	2	5	1	0	3	0	11	6	6
TREH	0	1	1	1	4	0	0	4	0	11	6	6
TRERF1	1	2	0	1	7	0	0	0	0	11	6	6
TTBK1	0	0	0	2	8	0	0	1	0	11	6	6
WNK2	2	3	0	0	5	1	0	0	0	11	6	6
ZMIZ2	2	4	1	0	1	0	0	3	0	11	6	6
AMDHD2	0	1	0	0	5	3	0	0	1	10	6	6
ANKRD30B	3	3	0	0	4	0	0	0	0	10	6	6
ARHGEF26	0	1	0	1	6	1	0	1	0	10	6	6
ARMC9	1	0	0	0	7	0	0	2	0	10	6	6
ATN1	3	3	0	0	4	0	0	0	0	10	6	6
BNC2	3	3	0	0	4	0	0	0	0	10	6	6
C2CD3	0	0	0	0	7	2	1	0	0	10	6	6
C3	0	5	0	1	3	0	0	1	0	10	6	6
CDK5RAP2	1	2	1	1	4	0	0	1	0	10	6	6
CECR2	1	1	2	2	3	0	0	1	0	10	6	6
COBL	0	4	0	0	5	0	0	1	0	10	6	6
CPAMD8	1	1	0	0	7	0	0	1	0	10	6	6
CRB2	2	3	0	0	5	0	0	0	0	10	6	6
CYP8B1	0	1	0	1	8	0	0	0	0	10	6	6
DNAH8	2	0	1	1	5	0	0	1	0	10	6	6
DSCAML1	0	2	0	0	7	0	0	1	0	10	6	6
EIF4G1	1	3	0	1	4	0	0	1	0	10	6	6
FBXO34	0	0	0	1	8	1	0	0	0	10	6	6
FHOD1	0	1	0	0	4	0	0	5	0	10	6	6
FLT1	1	0	1	1	4	2	0	1	0	10	6	6
GTF2IRD1	2	1	0	1	4	2	0	0	0	10	6	6
GTF3C1	0	2	0	0	5	2	0	1	0	10	6	6
HDAC6	1	3	0	0	4	1	0	1	0	10	6	6
HIF3A	0	1	0	0	7	0	0	2	0	10	6	6
ICAM1	1	2	1	2	3	1	0	0	0	10	6	6
INO80	1	1	1	0	4	0	0	3	0	10	6	6
JADE3	0	1	0	0	9	0	0	0	0	10	6	6
KIAA1210	4	3	0	0	2	1	0	0	0	10	6	6
KMT2E	1	1	0	1	4	2	0	1	0	10	6	6
LCT	1	1	1	1	6	0	0	0	0	10	6	6
LDLR	0	1	0	4	4	0	0	1	0	10	6	6
LNX1	0	1	1	0	3	3	0	2	0	10	6	6
LOXHD1	1	1	0	0	6	0	0	2	0	10	6	6
LRRC16B	2	1	0	0	6	0	0	1	0	10	6	6
MCM7	3	4	0	0	3	0	0	0	0	10	6	6
MYOM3	0	0	0	0	8	0	0	2	0	10	6	6
NCKAP5L	2	3	0	1	4	0	0	0	0	10	6	6
NHSL2	2	2	0	0	5	1	0	0	0	10	6	6
NPHP4	0	1	0	0	7	2	0	0	0	10	6	6
ORC1	0	0	0	0	9	0	0	1	0	10	6	6
OVOL3	2	5	0	0	3	0	0	0	0	10	6	6
PAPPA	0	3	0	1	4	2	0	0	0	10	6	6
PLXNB1	1	2	0	2	2	1	0	2	0	10	6	6
PRICKLE2	1	0	0	1	7	1	0	0	0	10	6	6
PTGS1	2	2	0	1	3	1	0	1	0	10	6	6
RHBDL1	0	0	0	4	6	0	0	0	0	10	6	6
RLTPR	1	0	0	0	7	0	0	2	0	10	6	6
ROBO1	0	0	0	0	9	0	0	1	0	10	6	6
SCAP	1	0	1	1	4	1	0	2	0	10	6	6
SEC24B	1	0	0	0	5	4	0	0	0	10	6	6
SEC24D	0	0	0	1	6	3	0	0	0	10	6	6
SETMAR	0	1	0	0	8	1	0	0	0	10	6	6
SIRPB1	4	0	0	0	1	0	0	5	0	10	6	6
SLX4	0	1	0	0	6	3	0	0	0	10	6	6
SMG1	3	3	0	0	2	0	0	2	0	10	6	6
SORCS2	1	1	0	0	7	0	0	1	0	10	6	6
SPSB1	0	0	4	4	2	0	0	0	0	10	6	6
STAG3	2	1	0	0	2	0	0	5	0	10	6	6
TMEM132C	4	3	0	1	2	0	0	0	0	10	6	6
TMEM37	5	1	0	1	3	0	0	0	0	10	6	6
UPF1	2	0	0	0	7	1	0	0	0	10	6	6
UROD	0	3	0	1	5	0	0	1	0	10	6	6
VWA5B1	1	1	0	0	8	0	0	0	0	10	6	6
ZBTB40	3	4	0	0	3	0	0	0	0	10	6	6
ZNF99	0	0	1	0	9	0	0	0	0	10	6	6
ANKS3	0	2	4	0	3	0	0	0	0	9	6	6
AOC1	1	1	0	0	7	0	0	0	0	9	6	6
AP2A2	0	0	0	0	4	1	0	4	0	9	6	6
ARPP21	0	1	0	0	5	2	0	1	0	9	6	6
BCL9	1	2	0	3	2	1	0	0	0	9	6	6
BIRC8	0	0	1	0	8	0	0	0	0	9	6	6
BNC1	1	1	0	0	6	1	0	0	0	9	6	6
CDCA2	0	0	0	0	8	1	0	0	0	9	6	6
CLSPN	0	0	0	0	6	0	0	3	0	9	6	6
COG3	1	1	0	0	6	1	0	0	0	9	6	6
CSMD3	3	0	1	0	1	1	0	3	0	9	6	6
CYFIP1	0	0	0	0	8	1	0	0	0	9	6	6
DCAF8L1	4	3	0	0	1	1	0	0	0	9	6	6
DGKZ	2	0	0	0	5	1	0	1	0	9	6	6
DHX34	0	0	0	1	5	0	0	3	0	9	6	6
DLG5	1	1	0	1	4	0	0	2	0	9	6	6
DSG4	2	1	0	0	6	0	0	0	0	9	6	6
FAM47C	0	0	4	0	5	0	0	0	0	9	6	6
FYCO1	2	1	0	0	5	0	0	1	0	9	6	6
FZD4	0	1	0	0	7	0	0	1	0	9	6	6
GGA1	0	2	0	1	6	0	0	0	0	9	6	6
INF2	0	2	1	1	5	0	0	0	0	9	6	6
ITPKB	0	3	0	0	2	0	0	4	0	9	6	6
LMAN1L	1	1	0	1	6	0	0	0	0	9	6	6
LRP3	0	2	2	0	4	0	0	1	0	9	6	6
LRRC66	2	3	0	1	3	0	0	0	0	9	6	6
LZTR1	1	1	0	1	5	0	0	1	0	9	6	6
MAMLD1	0	0	1	0	7	1	0	0	0	9	6	6
MAST1	0	2	0	3	2	2	0	0	0	9	6	6
MICALL1	0	7	0	0	1	1	0	0	0	9	6	6
NFS1	0	2	0	0	6	1	0	0	0	9	6	6
NPC1L1	0	0	0	0	9	0	0	0	0	9	6	6
NRCAM	1	0	0	0	8	0	0	0	0	9	6	6
PDE4D	0	2	0	0	5	2	0	0	0	9	6	6
PLCG1	2	3	0	0	1	0	0	3	0	9	6	6
PRDM10	0	0	0	2	5	0	0	2	0	9	6	6
PRR14L	2	2	0	0	5	0	0	0	0	9	6	6
RFPL2	0	0	0	0	9	0	0	0	0	9	6	6
RSC1A1	1	0	0	0	8	0	0	0	0	9	6	6
SEC31B	0	0	0	0	6	0	0	3	0	9	6	6
SI	1	0	1	0	5	1	0	1	0	9	6	6
SIPA1L2	3	2	0	0	2	2	0	0	0	9	6	6
SOX13	4	0	1	0	2	1	0	1	0	9	6	6
TRAPPC10	2	2	0	0	3	1	0	1	0	9	6	6
TRIM46	0	0	0	4	4	1	0	0	0	9	6	6
WNT7A	0	0	0	1	8	0	0	0	0	9	6	6
ZNF213	0	2	0	0	3	0	0	4	0	9	6	6
ZNF318	1	1	1	0	5	0	0	1	0	9	6	6
ZNF407	1	1	0	0	7	0	0	0	0	9	6	6
ZNF646	3	4	0	0	1	1	0	0	0	9	6	6
ABCC6	0	1	0	1	6	0	0	0	0	8	6	6
ADAMTS1	1	0	0	0	6	0	0	1	0	8	6	6
AKAP6	0	2	0	0	5	1	0	0	0	8	6	6
ANKRD61	0	0	0	0	8	0	0	0	0	8	6	6
AWAT1	0	1	0	0	6	1	0	0	0	8	6	6
C1orf204	1	6	0	0	1	0	0	0	0	8	6	6
C5orf30	0	1	1	1	4	1	0	0	0	8	6	6
CACNB2	0	1	0	0	7	0	0	0	0	8	6	6
CAMSAP3	0	3	0	0	4	0	0	1	0	8	6	6
CEP164	0	1	0	0	7	0	0	0	0	8	6	6
CILP2	0	1	0	1	6	0	0	0	0	8	6	6
CLCF1	0	1	0	0	6	1	0	0	0	8	6	6
COL12A1	0	0	1	0	6	0	0	1	0	8	6	6
DCT	0	0	0	0	7	1	0	0	0	8	6	6
DNASE2	1	0	0	1	6	0	0	0	0	8	6	6
DTX1	0	5	0	0	2	0	0	1	0	8	6	6
EVI5L	1	2	0	1	2	1	0	1	0	8	6	6
FAM124A	2	1	0	0	5	0	0	0	0	8	6	6
FAM135A	2	2	0	0	3	1	0	0	0	8	6	6
FBLN1	1	1	0	0	5	1	0	0	0	8	6	6
FNIP2	0	0	0	0	8	0	0	0	0	8	6	6
GATA3	0	0	0	0	8	0	0	0	0	8	6	6
HAS3	0	3	1	2	2	0	0	0	0	8	6	6
HIST1H4L	0	1	0	0	1	6	0	0	0	8	6	6
IP6K3	0	2	0	0	5	1	0	0	0	8	6	6
IQSEC3	1	1	0	0	6	0	0	0	0	8	6	6
KDM3B	0	4	0	0	3	0	0	1	0	8	6	6
KLK12	1	6	0	0	1	0	0	0	0	8	6	6
LRTM2	0	1	0	0	7	0	0	0	0	8	6	6
MED12L	2	0	0	1	3	0	0	2	0	8	6	6
MKL1	1	0	0	0	3	1	0	3	0	8	6	6
MOV10	0	1	0	2	3	1	0	1	0	8	6	6
NF2	2	0	0	0	1	1	0	4	0	8	6	6
NGEF	0	0	0	0	8	0	0	0	0	8	6	6
PASD1	0	0	1	0	6	0	0	1	0	8	6	6
PAX8	0	1	0	1	6	0	0	0	0	8	6	6
PLEKHG1	0	1	0	1	6	0	0	0	0	8	6	6
PRRC2C	0	2	2	0	4	0	0	0	0	8	6	6
RASAL3	1	5	0	0	1	0	0	1	0	8	6	6
RIMBP2	0	0	0	1	6	1	0	0	0	8	6	6
RIMS1	2	2	1	0	3	0	0	0	0	8	6	6
SLAMF7	0	0	0	0	8	0	0	0	0	8	6	6
SLC15A1	2	1	0	0	2	1	0	2	0	8	6	6
ST6GAL2	0	2	0	0	6	0	0	0	0	8	6	6
SVIL	0	0	0	0	6	1	0	1	0	8	6	6
TBC1D4	0	0	0	2	4	2	0	0	0	8	6	6
TNC	0	3	0	1	4	0	0	0	0	8	6	6
TNFRSF11B	0	0	0	0	8	0	0	0	0	8	6	6
TNFRSF21	0	2	2	2	2	0	0	0	0	8	6	6
TOX3	0	1	0	0	6	1	0	0	0	8	6	6
ULK4	1	0	0	0	7	0	0	0	0	8	6	6
UNC13A	0	0	0	0	6	0	0	2	0	8	6	6
ZNF700	0	0	4	0	4	0	0	0	0	8	6	6
ABLIM2	0	0	1	0	1	0	0	5	0	7	6	6
ALAS2	1	0	0	0	5	0	0	1	0	7	6	6
ARAP1	0	3	0	1	3	0	0	0	0	7	6	6
ATG2B	1	0	0	0	3	1	0	2	0	7	6	6
ATP2A3	1	0	0	2	4	0	0	0	0	7	6	6
BARHL1	0	2	0	0	4	1	0	0	0	7	6	6
CASKIN1	1	1	0	0	5	0	0	0	0	7	6	6
CD72	0	0	0	0	0	1	0	6	0	7	6	6
CNOT3	2	0	0	0	2	0	0	3	0	7	6	6
EDA	0	0	0	0	4	1	0	2	0	7	6	6
GPAT2	1	1	0	0	3	0	0	2	0	7	6	6
HGSNAT	1	0	0	0	6	0	0	0	0	7	6	6
HTRA1	0	6	0	0	1	0	0	0	0	7	6	6
KCNH3	0	2	0	0	5	0	0	0	0	7	6	6
KCTD7	0	0	0	0	7	0	0	0	0	7	6	6
MOV10L1	0	1	0	1	4	0	0	1	0	7	6	6
NBEA	0	0	0	0	7	0	0	0	0	7	6	6
OR51G2	0	1	0	0	6	0	0	0	0	7	6	6
RIN3	0	3	1	0	3	0	0	0	0	7	6	6
RP11-113D6.10	0	0	0	0	7	0	0	0	0	7	6	6
SCAF1	2	0	0	0	5	0	0	0	0	7	6	6
SLC25A22	0	0	0	6	1	0	0	0	0	7	6	6
SLC3A2	0	2	0	0	5	0	0	0	0	7	6	6
SMEK2	0	0	0	0	1	6	0	0	0	7	6	6
SPATA31E1	0	0	0	0	7	0	0	0	0	7	6	6
SYNJ1	0	0	1	0	3	0	0	3	0	7	6	6
TNFRSF10B	0	1	0	0	6	0	0	0	0	7	6	6
TNIP1	0	0	0	0	7	0	0	0	0	7	6	6
ZNF732	0	0	2	0	5	0	0	0	0	7	6	6
ARHGAP40	0	0	0	0	5	0	0	1	0	6	6	6
C12orf60	0	0	0	0	6	0	0	0	0	6	6	6
C6orf1	0	0	0	0	1	0	0	5	0	6	6	6
EIF5AL1	0	0	0	0	6	0	0	0	0	6	6	6
GALT	0	0	0	0	6	0	0	0	0	6	6	6
GFRA1	0	0	0	1	3	0	0	2	0	6	6	6
GPR56	0	4	0	1	1	0	0	0	0	6	6	6
IDO2	0	0	0	4	2	0	0	0	0	6	6	6
PBRM1	0	0	0	0	6	0	0	0	0	6	6	6
PSG11	0	0	0	0	6	0	0	0	0	6	6	6
RBM15	0	0	0	0	5	1	0	0	0	6	6	6
TRPV3	0	2	0	1	3	0	0	0	0	6	6	6
VAV3	0	0	0	0	5	1	0	0	0	6	6	6
CHD8	0	3	0	4	14	0	0	0	0	21	5	5
TLN2	1	6	1	0	11	0	0	1	0	20	5	5
FLG2	0	0	5	0	14	0	0	0	0	19	5	5
MYH14	0	1	1	5	9	0	0	3	0	19	5	5
CEP250	3	6	0	3	4	1	0	1	0	18	5	5
JAK3	2	6	0	2	8	0	0	0	0	18	5	5
MAST4	1	6	0	3	6	2	0	0	0	18	5	5
PIEZO2	2	3	3	0	8	0	0	2	0	18	5	5
ANK3	0	2	0	1	14	0	0	0	0	17	5	5
BOD1L1	5	4	2	2	3	1	0	0	0	17	5	5
COL22A1	2	4	0	0	7	2	0	2	0	17	5	5
FLNB	0	3	0	2	11	1	0	0	0	17	5	5
KMT2B	2	3	0	0	12	0	0	0	0	17	5	5
PDGFRB	1	2	0	1	10	2	0	1	0	17	5	5
SPEN	2	5	2	3	5	0	0	0	0	17	5	5
ADAMTS13	2	3	0	1	8	0	0	2	0	16	5	5
ASH1L	3	1	3	3	5	0	0	1	0	16	5	5
DENND4B	3	1	1	1	7	0	0	3	0	16	5	5
KIFC2	1	3	1	3	8	0	0	0	0	16	5	5
MGA	4	2	0	0	9	0	0	1	0	16	5	5
MYLK	1	6	3	0	4	2	0	0	0	16	5	5
TOR1AIP2	0	0	3	3	5	5	0	0	0	16	5	5
TRO	2	2	2	2	8	0	0	0	0	16	5	5
ABCA4	0	3	0	1	9	1	0	1	0	15	5	5
ABCC8	1	5	0	2	3	1	0	3	0	15	5	5
ARMCX4	2	4	2	0	5	1	0	1	0	15	5	5
COL4A2	4	5	0	0	6	0	0	0	0	15	5	5
KMT2A	4	4	1	0	6	0	0	0	0	15	5	5
MTMR3	0	0	0	2	11	1	0	1	0	15	5	5
MTMR9	0	0	1	0	8	0	0	6	0	15	5	5
NAT10	3	3	2	2	4	0	0	1	0	15	5	5
NFAT5	2	2	2	4	5	0	0	0	0	15	5	5
PCDH7	2	2	0	3	7	1	0	0	0	15	5	5
PPL	2	5	0	1	5	2	0	0	0	15	5	5
SHROOM3	1	7	1	3	2	1	0	0	0	15	5	5
SUV420H1	6	4	0	2	2	1	0	0	0	15	5	5
ZHX2	4	4	1	1	5	0	0	0	0	15	5	5
ZNF473	4	5	0	0	6	0	0	0	0	15	5	5
CENPF	2	2	0	0	10	0	0	0	0	14	5	5
COL5A1	0	1	1	2	8	1	0	1	0	14	5	5
CSMD1	4	1	0	0	6	3	0	0	0	14	5	5
KIAA1109	1	1	0	0	11	1	0	0	0	14	5	5
KIAA1244	0	0	1	2	11	0	0	0	0	14	5	5
MUC12	0	0	0	0	12	0	0	2	0	14	5	5
MYBPH	0	1	5	0	8	0	0	0	0	14	5	5
NPHS1	3	2	0	0	7	1	0	1	0	14	5	5
PRX	0	2	8	0	4	0	0	0	0	14	5	5
SHANK2	0	0	0	1	12	0	0	1	0	14	5	5
STRIP1	0	0	2	0	1	2	0	9	0	14	5	5
TENC1	2	8	0	0	3	1	0	0	0	14	5	5
VPS37C	0	1	0	1	11	1	0	0	0	14	5	5
XDH	0	2	0	0	11	1	0	0	0	14	5	5
ABCA1	2	1	3	4	2	0	0	1	0	13	5	5
ABCA7	0	2	0	2	4	2	0	3	0	13	5	5
ADAM12	0	0	0	0	11	0	0	2	0	13	5	5
ARHGAP32	4	2	0	0	4	3	0	0	0	13	5	5
ASXL3	2	1	2	1	4	2	0	1	0	13	5	5
COL15A1	1	4	0	1	6	1	0	0	0	13	5	5
DCDC1	4	4	0	0	4	0	0	1	0	13	5	5
EPG5	0	1	2	2	7	0	0	1	0	13	5	5
KANSL3	4	4	0	0	3	1	0	1	0	13	5	5
MAP2	5	2	1	0	4	1	0	0	0	13	5	5
MED12	3	1	0	0	7	2	0	0	0	13	5	5
NLRP12	0	3	4	3	3	0	0	0	0	13	5	5
PLXNA2	1	4	0	0	7	1	0	0	0	13	5	5
PTPRM	0	1	1	4	6	1	0	0	0	13	5	5
AC104809.3	1	1	0	1	6	2	0	1	0	12	5	5
ALS2CL	0	0	0	1	10	1	0	0	0	12	5	5
ASTN2	3	4	0	0	2	2	0	1	0	12	5	5
C11orf30	1	0	2	0	9	0	0	0	0	12	5	5
CAND2	0	4	0	0	7	1	0	0	0	12	5	5
CASR	5	3	0	0	3	1	0	0	0	12	5	5
CATSPERG	4	5	0	1	1	1	0	0	0	12	5	5
CBFA2T3	2	1	0	0	9	0	0	0	0	12	5	5
COL5A2	1	2	1	0	7	0	0	1	0	12	5	5
CPSF1	0	0	0	0	8	1	0	3	0	12	5	5
DOCK4	0	3	0	1	7	1	0	0	0	12	5	5
EPB41L1	4	4	0	0	3	0	0	1	0	12	5	5
ETS1	3	3	0	0	4	0	0	2	0	12	5	5
FAM83H	1	3	0	2	6	0	0	0	0	12	5	5
FRY	2	3	0	1	6	0	0	0	0	12	5	5
GLI1	1	5	0	0	2	4	0	0	0	12	5	5
HDAC7	1	0	0	1	10	0	0	0	0	12	5	5
ITPRIP	3	4	0	1	4	0	0	0	0	12	5	5
KCNA5	0	1	0	0	11	0	0	0	0	12	5	5
KIF24	2	7	0	0	2	1	0	0	0	12	5	5
KRTAP27-1	5	6	0	0	0	1	0	0	0	12	5	5
NFE2	5	6	0	0	1	0	0	0	0	12	5	5
NOD2	6	5	0	1	0	0	0	0	0	12	5	5
PACS2	0	1	0	2	8	0	0	1	0	12	5	5
PCNT	0	2	1	1	7	0	0	1	0	12	5	5
PCNX	1	1	0	0	8	1	0	1	0	12	5	5
PKHD1L1	2	0	1	0	7	0	0	2	0	12	5	5
PLCE1	2	1	0	0	7	1	0	1	0	12	5	5
PLEKHG5	0	1	0	0	8	0	0	3	0	12	5	5
PRDM2	3	4	0	0	4	1	0	0	0	12	5	5
PSMB9	0	0	5	5	2	0	0	0	0	12	5	5
PTPRN	2	4	0	0	6	0	0	0	0	12	5	5
RASA1	0	0	0	1	10	0	0	1	0	12	5	5
REXO1	0	1	1	1	5	0	0	4	0	12	5	5
RNF123	1	1	0	0	8	0	0	2	0	12	5	5
SETBP1	0	1	0	0	11	0	0	0	0	12	5	5
SLC18A3	0	3	0	2	5	2	0	0	0	12	5	5
SLC52A3	0	0	0	0	11	0	0	1	0	12	5	5
SMARCA4	0	4	1	1	4	1	0	1	0	12	5	5
SMPD3	2	1	1	0	7	1	0	0	0	12	5	5
SRGAP3	0	0	0	1	7	4	0	0	0	12	5	5
SV2A	0	2	0	0	10	0	0	0	0	12	5	5
TPRN	1	0	1	0	10	0	0	0	0	12	5	5
UNC5B	1	1	0	0	9	1	0	0	0	12	5	5
XIRP2	3	0	1	0	7	1	0	0	0	12	5	5
ZAN	0	1	1	2	6	2	0	0	0	12	5	5
ZNF687	3	1	0	1	7	0	0	0	0	12	5	5
ACTN4	0	2	0	0	6	0	0	3	0	11	5	5
ADAM19	0	0	2	2	6	1	0	0	0	11	5	5
ADCY1	2	4	0	0	2	1	0	2	0	11	5	5
ALPK3	1	2	0	1	5	0	0	2	0	11	5	5
ATP13A2	0	1	1	1	7	0	0	1	0	11	5	5
BMP10	3	4	0	2	2	0	0	0	0	11	5	5
BRF1	2	3	1	1	2	0	0	2	0	11	5	5
CCDC33	1	3	0	1	5	1	0	0	0	11	5	5
CEP350	6	0	1	0	3	1	0	0	0	11	5	5
CEP89	0	0	0	0	11	0	0	0	0	11	5	5
CGNL1	1	0	0	0	8	2	0	0	0	11	5	5
COL16A1	0	0	1	1	6	0	0	3	0	11	5	5
CSF3R	1	3	0	2	3	1	0	1	0	11	5	5
CUX1	1	2	0	0	8	0	0	0	0	11	5	5
DNAH6	1	0	0	0	10	0	0	0	0	11	5	5
DOT1L	0	4	0	1	4	2	0	0	0	11	5	5
ESPN	1	1	0	1	5	1	0	2	0	11	5	5
EXD3	0	0	0	0	9	0	0	2	0	11	5	5
FBN2	1	3	0	0	6	1	0	0	0	11	5	5
FLI1	5	5	0	0	0	1	0	0	0	11	5	5
FREM3	3	4	1	1	2	0	0	0	0	11	5	5
GALNT15	1	4	0	3	3	0	0	0	0	11	5	5
GOLGB1	0	0	0	0	9	0	0	2	0	11	5	5
IFT122	3	3	0	0	4	1	0	0	0	11	5	5
INADL	3	2	0	0	5	1	0	0	0	11	5	5
ISM2	1	1	0	2	7	0	0	0	0	11	5	5
KANK1	0	1	2	3	5	0	0	0	0	11	5	5
KIAA1211	5	3	0	0	2	1	0	0	0	11	5	5
LAMB4	1	3	0	0	6	1	0	0	0	11	5	5
LGR6	0	1	1	2	6	0	0	1	0	11	5	5
LMTK3	0	3	0	1	7	0	0	0	0	11	5	5
MAML1	1	0	0	0	9	1	0	0	0	11	5	5
MCMDC2	4	0	0	0	3	4	0	0	0	11	5	5
MSH6	3	5	0	0	1	1	0	1	0	11	5	5
MYO16	2	1	1	0	7	0	0	0	0	11	5	5
MYRIP	1	1	1	0	8	0	0	0	0	11	5	5
PTAFR	1	0	0	0	10	0	0	0	0	11	5	5
PTPRZ1	0	4	0	0	7	0	0	0	0	11	5	5
RPAP1	0	1	1	3	6	0	0	0	0	11	5	5
SEC24C	0	0	1	1	9	0	0	0	0	11	5	5
SELE	5	4	0	0	0	0	0	2	0	11	5	5
SETDB1	0	1	0	0	10	0	0	0	0	11	5	5
SLC1A6	0	1	0	1	8	1	0	0	0	11	5	5
SLC4A5	0	0	0	0	9	1	0	1	0	11	5	5
ST5	2	2	2	2	2	1	0	0	0	11	5	5
TAGAP	4	5	0	0	2	0	0	0	0	11	5	5
TMEM184B	0	4	0	0	6	0	0	1	0	11	5	5
TNRC18	2	3	0	0	6	0	0	0	0	11	5	5
TOPORS	5	3	0	0	2	1	0	0	0	11	5	5
TSC2	0	1	1	0	6	1	0	2	0	11	5	5
TYRO3	1	3	0	2	4	0	0	1	0	11	5	5
UNC5D	0	5	0	0	5	1	0	0	0	11	5	5
USP34	2	0	0	0	3	1	0	5	0	11	5	5
VPS13B	0	1	0	2	6	1	0	1	0	11	5	5
WDR62	0	1	1	1	5	1	0	2	0	11	5	5
ZNF430	0	1	1	0	3	0	0	6	0	11	5	5
ACTN1	1	2	1	1	5	0	0	0	0	10	5	5
AGO3	0	0	1	0	8	1	0	0	0	10	5	5
AGRN	1	1	0	0	8	0	0	0	0	10	5	5
ALPK2	0	1	1	1	6	1	0	0	0	10	5	5
ARAP3	1	1	0	1	2	2	0	3	0	10	5	5
ARFGEF2	1	2	2	2	3	0	0	0	0	10	5	5
ARHGEF11	0	2	2	0	5	0	0	1	0	10	5	5
ARSA	0	0	0	2	8	0	0	0	0	10	5	5
ATP2B3	0	1	0	0	8	1	0	0	0	10	5	5
BMS1	0	0	4	4	2	0	0	0	0	10	5	5
C1orf222	2	4	0	0	4	0	0	0	0	10	5	5
CAMTA2	1	2	2	2	3	0	0	0	0	10	5	5
CARD11	1	5	0	0	2	0	0	2	0	10	5	5
CHPF	1	1	1	0	7	0	0	0	0	10	5	5
CNKSR3	3	4	0	0	2	1	0	0	0	10	5	5
COL28A1	0	0	1	0	7	1	0	1	0	10	5	5
DAPK1	1	1	0	1	7	0	0	0	0	10	5	5
DCAF5	0	0	0	3	5	1	0	1	0	10	5	5
DHFRL1	0	0	0	0	5	5	0	0	0	10	5	5
DIP2A	3	4	0	0	3	0	0	0	0	10	5	5
DNMT3B	1	1	1	0	7	0	0	0	0	10	5	5
DOCK3	0	2	2	1	3	0	0	2	0	10	5	5
DSCAM	2	2	0	1	1	3	0	1	0	10	5	5
EP300	1	2	0	0	4	2	0	1	0	10	5	5
EPPK1	0	2	0	1	7	0	0	0	0	10	5	5
FAM118B	5	5	0	0	0	0	0	0	0	10	5	5
FAM65C	0	1	2	2	5	0	0	0	0	10	5	5
FOXP4	1	2	0	1	4	1	0	1	0	10	5	5
GCN1L1	0	2	0	2	4	0	0	2	0	10	5	5
GFOD2	0	0	0	0	10	0	0	0	0	10	5	5
GOLGA3	0	3	0	0	7	0	0	0	0	10	5	5
GPBAR1	0	9	0	0	1	0	0	0	0	10	5	5
GPR124	0	2	0	1	7	0	0	0	0	10	5	5
GRM3	2	0	2	0	5	0	0	1	0	10	5	5
HS3ST5	5	5	0	0	0	0	0	0	0	10	5	5
IRS2	0	3	0	2	5	0	0	0	0	10	5	5
ITGA9	1	1	0	1	6	0	0	1	0	10	5	5
ITIH6	0	1	0	1	5	2	0	1	0	10	5	5
KCND1	1	2	0	0	4	1	0	2	0	10	5	5
KEL	4	4	0	1	1	0	0	0	0	10	5	5
KIAA1045	0	0	5	5	0	0	0	0	0	10	5	5
KIAA1614	1	3	0	0	2	4	0	0	0	10	5	5
KIAA1755	0	1	0	1	7	0	0	1	0	10	5	5
LAMC3	0	0	0	0	8	1	0	1	0	10	5	5
MARVELD3	0	1	4	4	0	1	0	0	0	10	5	5
MBD5	2	2	0	0	6	0	0	0	0	10	5	5
MDH1	3	2	0	0	5	0	0	0	0	10	5	5
MEOX2	4	4	0	0	2	0	0	0	0	10	5	5
METTL17	3	4	0	0	2	0	0	1	0	10	5	5
MRPS26	1	4	0	0	5	0	0	0	0	10	5	5
MSH5	1	0	0	0	5	1	0	3	0	10	5	5
MTMR2	1	0	0	0	5	4	0	0	0	10	5	5
MUSK	1	1	0	0	8	0	0	0	0	10	5	5
MYH15	1	0	0	0	6	1	0	2	0	10	5	5
MYO3B	0	0	0	0	9	1	0	0	0	10	5	5
NAV1	1	3	1	0	5	0	0	0	0	10	5	5
NFATC3	0	4	1	0	4	1	0	0	0	10	5	5
OLFML3	3	4	0	0	2	1	0	0	0	10	5	5
PAPLN	0	0	0	1	5	0	0	4	0	10	5	5
PKHD1	3	1	0	0	4	1	0	1	0	10	5	5
PRMT5	0	0	0	0	10	0	0	0	0	10	5	5
RBP3	3	3	0	0	4	0	0	0	0	10	5	5
RNF19B	3	3	0	0	3	1	0	0	0	10	5	5
RNF216	2	2	0	0	6	0	0	0	0	10	5	5
RP11-1220K2.2	0	0	0	0	7	0	0	3	0	10	5	5
RPN1	4	5	0	0	1	0	0	0	0	10	5	5
RTN1	0	0	0	0	10	0	0	0	0	10	5	5
SEMA5B	1	0	0	0	9	0	0	0	0	10	5	5
SETD2	0	0	0	1	9	0	0	0	0	10	5	5
SF3B2	2	3	0	0	3	0	0	2	0	10	5	5
SLC12A1	0	0	1	0	9	0	0	0	0	10	5	5
SLC41A3	0	0	0	0	6	3	0	1	0	10	5	5
SMO	3	3	0	0	4	0	0	0	0	10	5	5
SPNS1	0	5	0	0	0	0	0	5	0	10	5	5
STRIP2	0	0	0	0	7	1	0	2	0	10	5	5
SUSD5	1	2	0	0	5	2	0	0	0	10	5	5
TARS2	0	0	0	0	9	0	0	1	0	10	5	5
TCEB3	0	0	2	2	5	1	0	0	0	10	5	5
TJP1	1	0	0	1	7	0	0	1	0	10	5	5
TLDC1	0	0	2	3	5	0	0	0	0	10	5	5
TMEM178B	0	0	0	0	7	3	0	0	0	10	5	5
TNFSF15	0	0	5	5	0	0	0	0	0	10	5	5
TRAPPC9	0	0	0	1	8	1	0	0	0	10	5	5
TRPM3	0	1	0	0	9	0	0	0	0	10	5	5
TRPM4	0	1	1	2	6	0	0	0	0	10	5	5
TYR	0	0	0	0	8	2	0	0	0	10	5	5
USP9X	0	1	1	0	6	1	0	0	1	10	5	5
VLDLR	1	1	1	0	7	0	0	0	0	10	5	5
WDR87	1	1	1	0	5	2	0	0	0	10	5	5
ZNF726	0	0	3	0	7	0	0	0	0	10	5	5
ZSCAN5A	0	0	0	0	5	5	0	0	0	10	5	5
ABCC1	1	2	0	0	3	1	0	2	0	9	5	5
ABCC12	2	3	0	0	1	0	0	3	0	9	5	5
ALS2	1	1	0	0	4	1	0	2	0	9	5	5
ANO8	4	2	0	2	0	1	0	0	0	9	5	5
ANXA6	0	0	0	0	3	1	0	5	0	9	5	5
APBB3	0	2	0	0	7	0	0	0	0	9	5	5
ARID3C	0	2	1	0	6	0	0	0	0	9	5	5
ASCC3	1	0	0	0	7	0	0	1	0	9	5	5
BAIAP2L1	0	0	0	1	5	0	0	3	0	9	5	5
BAZ1A	0	1	0	0	8	0	0	0	0	9	5	5
BFSP2	0	7	0	1	0	0	0	1	0	9	5	5
CACNA1D	0	0	0	0	5	2	0	2	0	9	5	5
CADPS2	1	0	0	0	5	2	0	1	0	9	5	5
CAMTA1	1	3	0	1	4	0	0	0	0	9	5	5
CAPN2	0	1	0	1	4	0	0	3	0	9	5	5
CLASP2	0	2	0	1	3	2	0	1	0	9	5	5
COL18A1	1	3	0	1	4	0	0	0	0	9	5	5
CPT1B	0	4	0	0	4	0	0	1	0	9	5	5
CTD-3193O13.9	0	1	1	0	7	0	0	0	0	9	5	5
DCAF12L2	2	4	1	1	1	0	0	0	0	9	5	5
DDX51	3	5	0	1	0	0	0	0	0	9	5	5
DET1	4	3	0	0	2	0	0	0	0	9	5	5
DMXL2	1	0	0	0	6	2	0	0	0	9	5	5
DNAH12	1	0	0	1	6	0	0	1	0	9	5	5
DNM2	1	2	0	0	5	0	0	1	0	9	5	5
DOCK9	0	0	0	0	9	0	0	0	0	9	5	5
DUOX1	0	0	0	0	8	1	0	0	0	9	5	5
DUSP27	2	1	0	0	6	0	0	0	0	9	5	5
DVL3	2	1	0	3	2	0	0	1	0	9	5	5
ERC1	2	1	0	0	4	2	0	0	0	9	5	5
ESR1	0	1	0	0	8	0	0	0	0	9	5	5
FAM129B	0	1	0	0	8	0	0	0	0	9	5	5
FAM186A	1	0	2	1	4	1	0	0	0	9	5	5
FARP2	1	1	0	1	6	0	0	0	0	9	5	5
FHOD3	3	4	0	0	2	0	0	0	0	9	5	5
FKBP15	4	4	0	0	1	0	0	0	0	9	5	5
FLOT1	0	1	0	0	3	0	0	5	0	9	5	5
FSD2	1	1	1	1	5	0	0	0	0	9	5	5
GFY	1	0	0	0	8	0	0	0	0	9	5	5
GLT6D1	3	0	5	1	0	0	0	0	0	9	5	5
GLT8D2	1	4	1	0	2	1	0	0	0	9	5	5
GOLGA8M	0	1	0	0	8	0	0	0	0	9	5	5
GPD1	0	0	0	0	9	0	0	0	0	9	5	5
GRIN2A	2	3	0	0	2	0	0	2	0	9	5	5
GSN	0	3	0	1	2	0	0	3	0	9	5	5
HDLBP	0	2	3	3	0	0	0	1	0	9	5	5
HMGXB3	2	2	0	1	3	0	0	1	0	9	5	5
HPS1	0	1	0	0	6	0	0	2	0	9	5	5
HPS6	0	4	2	0	1	2	0	0	0	9	5	5
INPPL1	0	1	0	2	2	0	0	4	0	9	5	5
INSIG2	4	5	0	0	0	0	0	0	0	9	5	5
JARID2	0	0	0	2	7	0	0	0	0	9	5	5
KCNH2	0	2	0	1	6	0	0	0	0	9	5	5
KIAA1432	2	0	0	0	4	0	0	3	0	9	5	5
KIF21A	0	0	0	0	6	1	0	2	0	9	5	5
LMTK2	0	2	0	2	5	0	0	0	0	9	5	5
LRIT3	4	4	0	0	1	0	0	0	0	9	5	5
LTK	0	0	0	0	9	0	0	0	0	9	5	5
MAN1B1	0	0	0	0	8	0	0	1	0	9	5	5
MARCO	0	2	0	0	6	1	0	0	0	9	5	5
MED23	0	0	0	0	9	0	0	0	0	9	5	5
MN1	1	0	0	0	8	0	0	0	0	9	5	5
MROH2B	1	3	0	0	0	0	0	5	0	9	5	5
MROH8	0	0	0	0	0	4	0	5	0	9	5	5
MUC22	0	1	4	1	3	0	0	0	0	9	5	5
MYH9	0	1	0	2	6	0	0	0	0	9	5	5
NALCN	2	1	2	0	2	0	0	2	0	9	5	5
NINL	0	3	0	2	3	0	0	1	0	9	5	5
NIPSNAP1	0	0	0	0	4	0	0	5	0	9	5	5
NRK	3	0	0	0	4	1	0	1	0	9	5	5
NUP210L	1	1	0	0	6	0	0	1	0	9	5	5
OIT3	4	4	0	0	1	0	0	0	0	9	5	5
OSBPL1A	5	2	0	0	2	0	0	0	0	9	5	5
OTOGL	1	2	0	0	2	1	0	3	0	9	5	5
OTUB2	4	5	0	0	0	0	0	0	0	9	5	5
P4HTM	0	4	0	1	4	0	0	0	0	9	5	5
PARP10	1	0	0	2	4	0	0	2	0	9	5	5
PKN1	0	1	0	1	4	2	0	1	0	9	5	5
PMFBP1	1	3	0	1	2	1	0	1	0	9	5	5
PRCC	1	1	0	0	2	0	0	5	0	9	5	5
PREX1	0	0	0	0	5	0	0	4	0	9	5	5
PRKCH	0	1	0	0	3	3	0	2	0	9	5	5
PROSER2	0	3	1	1	4	0	0	0	0	9	5	5
PRRC2B	0	2	0	0	7	0	0	0	0	9	5	5
PRUNE2	0	0	0	0	8	1	0	0	0	9	5	5
PSG8	4	4	0	0	1	0	0	0	0	9	5	5
PSME4	1	3	1	0	2	1	0	1	0	9	5	5
PTK7	0	0	1	7	1	0	0	0	0	9	5	5
PTPRE	0	2	0	1	3	1	0	2	0	9	5	5
PTPRG	0	3	1	0	5	0	0	0	0	9	5	5
RAB11FIP1	0	0	1	1	7	0	0	0	0	9	5	5
RALGDS	2	3	0	1	2	0	0	1	0	9	5	5
RAPGEF3	0	2	0	1	2	2	1	1	0	9	5	5
RASIP1	0	1	1	1	6	0	0	0	0	9	5	5
RBKS	3	3	0	0	3	0	0	0	0	9	5	5
RFWD3	2	3	0	0	2	2	0	0	0	9	5	5
RGSL1	2	0	0	0	6	0	0	1	0	9	5	5
RPTN	0	0	3	0	4	1	0	1	0	9	5	5
SDC1	0	0	0	0	8	1	0	0	0	9	5	5
SFI1	1	2	0	0	4	2	0	0	0	9	5	5
SLC12A8	0	0	5	2	2	0	0	0	0	9	5	5
SLC1A7	6	3	0	0	0	0	0	0	0	9	5	5
SLC4A9	5	4	0	0	0	0	0	0	0	9	5	5
SMARCC1	2	2	1	4	0	0	0	0	0	9	5	5
SPAG17	0	0	1	1	7	0	0	0	0	9	5	5
SPRYD3	0	0	5	4	0	0	0	0	0	9	5	5
TBC1D10B	0	6	0	0	3	0	0	0	0	9	5	5
TBL1X	0	4	0	3	2	0	0	0	0	9	5	5
TBL2	2	3	0	1	3	0	0	0	0	9	5	5
TET2	0	2	0	0	7	0	0	0	0	9	5	5
THSD7A	0	1	0	2	5	1	0	0	0	9	5	5
TMCO4	0	0	0	2	7	0	0	0	0	9	5	5
TMEM51	0	0	2	2	5	0	0	0	0	9	5	5
TPM3	0	0	3	3	2	0	0	1	0	9	5	5
TRPM6	0	0	0	0	9	0	0	0	0	9	5	5
TSC1	1	0	0	0	6	1	0	1	0	9	5	5
TSC22D1	0	2	0	0	7	0	0	0	0	9	5	5
TULP3	0	0	0	2	7	0	0	0	0	9	5	5
UBAP2	3	3	0	0	2	1	0	0	0	9	5	5
VCPIP1	1	2	0	1	5	0	0	0	0	9	5	5
VWA5B2	0	2	0	2	4	0	0	1	0	9	5	5
WDR59	0	1	0	0	4	2	0	2	0	9	5	5
YEATS2	0	0	1	0	6	0	0	2	0	9	5	5
YLPM1	2	1	1	0	5	0	0	0	0	9	5	5
ZBTB41	0	0	3	3	3	0	0	0	0	9	5	5
ZC3H4	2	1	4	0	2	0	0	0	0	9	5	5
ZC3H6	0	2	0	0	7	0	0	0	0	9	5	5
ZC3HAV1	4	0	0	0	0	5	0	0	0	9	5	5
ZHX3	0	0	0	2	5	2	0	0	0	9	5	5
ZNF91	0	0	2	0	6	1	0	0	0	9	5	5
ZSCAN20	0	0	1	0	7	0	0	1	0	9	5	5
ADAMTS9	1	0	0	0	7	0	0	0	0	8	5	5
ADAMTSL4	2	2	0	0	4	0	0	0	0	8	5	5
ADGB	1	0	0	0	3	2	0	2	0	8	5	5
AGBL5	0	0	0	0	7	0	0	1	0	8	5	5
ANKRD35	0	1	0	0	6	1	0	0	0	8	5	5
APBB1	0	3	0	0	1	4	0	0	0	8	5	5
ATP1A1	0	0	0	2	5	0	0	1	0	8	5	5
AXL	0	1	0	0	5	0	0	2	0	8	5	5
BCAS4	0	0	0	0	5	3	0	0	0	8	5	5
BRWD3	1	0	1	0	3	1	0	2	0	8	5	5
C15orf39	0	0	1	2	5	0	0	0	0	8	5	5
C16orf11	1	0	0	0	6	0	1	0	0	8	5	5
C2orf71	1	2	0	0	3	2	0	0	0	8	5	5
CAPRIN2	0	0	1	1	5	1	0	0	0	8	5	5
CC2D1B	0	0	0	1	6	0	0	1	0	8	5	5
CCDC114	1	3	0	3	1	0	0	0	0	8	5	5
CCDC37	0	1	0	1	6	0	0	0	0	8	5	5
CD163	1	3	0	1	2	0	0	1	0	8	5	5
CDCA3	0	2	1	0	4	1	0	0	0	8	5	5
CHD1	2	0	0	0	3	0	0	3	0	8	5	5
CHRM3	0	1	0	0	6	1	0	0	0	8	5	5
CHRNB4	2	3	0	0	3	0	0	0	0	8	5	5
CHST12	4	1	0	1	1	1	0	0	0	8	5	5
CLEC1A	1	1	0	0	6	0	0	0	0	8	5	5
CLN8	0	0	0	0	4	4	0	0	0	8	5	5
CNGA2	1	1	0	0	5	0	0	1	0	8	5	5
COL25A1	2	1	0	1	2	0	0	2	0	8	5	5
COL9A2	0	3	0	1	2	1	0	1	0	8	5	5
CREB3L2	1	0	1	0	4	0	0	2	0	8	5	5
CTSE	1	1	0	0	6	0	0	0	0	8	5	5
DCAF8L2	1	2	0	0	4	1	0	0	0	8	5	5
DZANK1	2	2	1	0	2	0	0	1	0	8	5	5
EFCAB14	2	2	0	0	4	0	0	0	0	8	5	5
EMID1	0	1	1	1	4	1	0	0	0	8	5	5
ENAM	3	1	1	0	3	0	0	0	0	8	5	5
EPC1	2	2	0	0	4	0	0	0	0	8	5	5
EXD2	2	3	0	0	1	1	0	1	0	8	5	5
FAM193A	0	2	0	0	6	0	0	0	0	8	5	5
GALNT8	3	2	1	1	1	0	0	0	0	8	5	5
GANAB	0	0	0	2	5	0	0	1	0	8	5	5
GFI1B	2	1	0	1	3	1	0	0	0	8	5	5
GOLGA8S	0	0	1	0	7	0	0	0	0	8	5	5
GPI	0	1	0	1	5	0	0	1	0	8	5	5
GPR15	3	2	0	0	1	2	0	0	0	8	5	5
HIVEP3	0	0	2	3	3	0	0	0	0	8	5	5
HK1	0	1	0	5	1	0	0	1	0	8	5	5
HK3	0	3	0	1	4	0	0	0	0	8	5	5
IFFO2	0	0	0	0	7	0	0	1	0	8	5	5
IQGAP2	0	0	3	3	2	0	0	0	0	8	5	5
JMY	0	1	1	1	5	0	0	0	0	8	5	5
KARS	0	0	0	0	8	0	0	0	0	8	5	5
KIAA0430	3	1	0	0	2	0	0	2	0	8	5	5
KIAA1731	0	0	0	0	7	1	0	0	0	8	5	5
KNDC1	0	1	0	1	3	0	0	3	0	8	5	5
LAMA2	1	0	2	1	4	0	0	0	0	8	5	5
LAMB2	0	2	0	1	3	0	0	2	0	8	5	5
LPAR5	2	0	0	2	4	0	0	0	0	8	5	5
MERTK	0	1	1	1	3	1	0	1	0	8	5	5
MFSD3	1	2	0	0	5	0	0	0	0	8	5	5
MICAL1	0	1	0	0	5	1	0	1	0	8	5	5
MMP15	3	2	0	1	2	0	0	0	0	8	5	5
MMP24	0	2	0	0	3	2	0	1	0	8	5	5
MMS19	3	2	1	0	2	0	0	0	0	8	5	5
MROH7	3	5	0	0	0	0	0	0	0	8	5	5
MYPOP	6	1	0	0	1	0	0	0	0	8	5	5
NAA30	0	2	2	1	3	0	0	0	0	8	5	5
NAALADL1	2	0	0	0	0	2	0	4	0	8	5	5
NEK10	2	0	0	3	3	0	0	0	0	8	5	5
NOS3	0	0	0	1	4	1	0	2	0	8	5	5
NOTCH1	0	3	0	2	3	0	0	0	0	8	5	5
NPAT	2	0	0	0	4	0	0	2	0	8	5	5
NTRK1	0	1	0	1	5	1	0	0	0	8	5	5
NUMBL	2	0	0	0	6	0	0	0	0	8	5	5
OR2W1	0	1	4	0	0	3	0	0	0	8	5	5
PCDHGA4	0	3	0	1	4	0	0	0	0	8	5	5
PCM1	2	1	0	0	5	0	0	0	0	8	5	5
PHF3	3	3	0	0	2	0	0	0	0	8	5	5
PHRF1	1	1	1	0	5	0	0	0	0	8	5	5
PI4KA	0	0	0	0	3	1	0	4	0	8	5	5
PIK3C2B	0	3	0	2	3	0	0	0	0	8	5	5
PIWIL2	3	4	0	0	1	0	0	0	0	8	5	5
PPM1G	2	2	0	0	2	0	0	2	0	8	5	5
RADIL	0	0	0	0	6	1	0	1	0	8	5	5
RBBP8NL	1	0	0	0	5	0	0	2	0	8	5	5
RNASE9	0	0	0	4	4	0	0	0	0	8	5	5
SCN11A	0	1	0	0	6	0	0	1	0	8	5	5
SEC14L5	0	0	0	1	6	0	0	1	0	8	5	5
SEMA4A	0	1	0	1	3	1	0	2	0	8	5	5
SH2B2	0	2	0	1	5	0	0	0	0	8	5	5
SHC2	1	2	0	0	5	0	0	0	0	8	5	5
SLC4A7	0	0	0	1	7	0	0	0	0	8	5	5
SLC6A3	0	3	0	1	3	0	0	1	0	8	5	5
SLC7A10	1	3	0	0	2	2	0	0	0	8	5	5
SLIT3	1	1	0	0	0	2	0	4	0	8	5	5
SMARCC2	0	1	0	1	4	0	0	2	0	8	5	5
SMEK1	1	0	0	0	7	0	0	0	0	8	5	5
SMOX	1	4	0	2	1	0	0	0	0	8	5	5
SORBS1	3	0	0	0	5	0	0	0	0	8	5	5
SULF1	1	0	0	0	6	0	0	1	0	8	5	5
SYCE1	3	1	0	0	1	0	0	3	0	8	5	5
TANGO6	1	1	1	1	1	1	0	2	0	8	5	5
TCF20	0	1	0	0	6	1	0	0	0	8	5	5
TECR	0	0	0	0	3	0	0	5	0	8	5	5
TEX15	2	3	1	0	2	0	0	0	0	8	5	5
TNS3	0	1	0	0	5	0	0	2	0	8	5	5
TRABD2B	0	1	0	0	5	1	0	1	0	8	5	5
TUBGCP5	0	0	0	0	8	0	0	0	0	8	5	5
VSIG10L	1	1	0	0	6	0	0	0	0	8	5	5
VWA8	0	0	0	0	7	1	0	0	0	8	5	5
XRN1	2	0	0	0	6	0	0	0	0	8	5	5
ZFP64	0	0	0	2	2	4	0	0	0	8	5	5
ZFYVE27	0	0	0	0	7	1	0	0	0	8	5	5
ZIC5	0	0	2	0	6	0	0	0	0	8	5	5
ZKSCAN3	0	0	0	0	6	2	0	0	0	8	5	5
ZNF429	0	0	0	1	7	0	0	0	0	8	5	5
ZNF467	1	1	0	0	6	0	0	0	0	8	5	5
ZNF474	1	1	0	0	6	0	0	0	0	8	5	5
ABCA3	1	4	0	0	1	1	0	0	0	7	5	5
AFAP1L1	0	0	0	2	3	0	0	1	1	7	5	5
AGAP7	0	0	0	4	2	1	0	0	0	7	5	5
AGO2	1	0	0	0	3	2	0	1	0	7	5	5
AHDC1	2	1	0	0	3	1	0	0	0	7	5	5
ARHGAP33	0	1	0	1	5	0	0	0	0	7	5	5
ARID1B	0	0	2	0	5	0	0	0	0	7	5	5
ASB12	1	2	0	0	4	0	0	0	0	7	5	5
ATP1A4	1	3	0	0	3	0	0	0	0	7	5	5
ATP5B	1	3	0	0	3	0	0	0	0	7	5	5
ATP7B	0	0	0	1	5	0	0	1	0	7	5	5
AUTS2	0	2	0	0	5	0	0	0	0	7	5	5
BCL11B	0	0	0	0	6	1	0	0	0	7	5	5
C12orf42	0	0	0	0	6	1	0	0	0	7	5	5
C19orf40	4	1	0	1	0	0	0	1	0	7	5	5
C1QTNF7	0	1	0	0	5	1	0	0	0	7	5	5
C1orf116	2	4	0	0	0	1	0	0	0	7	5	5
CAPN9	1	1	0	0	4	0	0	1	0	7	5	5
CCDC71	1	1	0	1	4	0	0	0	0	7	5	5
CCDC87	0	0	0	0	3	4	0	0	0	7	5	5
CCND3	0	3	0	0	4	0	0	0	0	7	5	5
CDH3	0	0	0	0	6	0	0	1	0	7	5	5
CDK16	1	1	0	0	4	1	0	0	0	7	5	5
CENPT	1	0	2	1	3	0	0	0	0	7	5	5
CHAMP1	0	0	0	0	7	0	0	0	0	7	5	5
CHRNB2	1	1	0	0	4	1	0	0	0	7	5	5
CILP	1	1	0	0	5	0	0	0	0	7	5	5
CNTN2	0	1	0	0	4	1	0	1	0	7	5	5
COL14A1	1	1	0	0	4	1	0	0	0	7	5	5
COL6A2	0	1	0	0	4	0	0	2	0	7	5	5
CPNE9	0	1	0	1	3	0	0	2	0	7	5	5
CPT2	1	1	0	0	4	1	0	0	0	7	5	5
CRIP3	0	2	0	0	4	0	0	1	0	7	5	5
DAB2IP	1	1	0	1	3	1	0	0	0	7	5	5
DDOST	0	2	0	0	5	0	0	0	0	7	5	5
DISP2	4	0	0	1	2	0	0	0	0	7	5	5
DOCK2	0	5	0	0	2	0	0	0	0	7	5	5
DUSP5	0	0	0	0	7	0	0	0	0	7	5	5
DUSP8	1	1	1	0	4	0	0	0	0	7	5	5
EFCAB8	0	2	0	1	2	0	0	2	0	7	5	5
ERG	4	0	0	0	3	0	0	0	0	7	5	5
ESYT1	0	1	0	0	4	1	0	1	0	7	5	5
FBXO41	4	0	0	0	3	0	0	0	0	7	5	5
FCER2	1	1	0	0	5	0	0	0	0	7	5	5
FHL3	0	0	0	4	3	0	0	0	0	7	5	5
GALNT11	0	2	0	0	5	0	0	0	0	7	5	5
GAREML	0	2	1	2	2	0	0	0	0	7	5	5
GNA12	0	1	0	4	2	0	0	0	0	7	5	5
GNL1	0	3	0	1	3	0	0	0	0	7	5	5
HDAC9	1	0	0	0	5	0	0	1	0	7	5	5
HERC6	0	0	0	0	7	0	0	0	0	7	5	5
HEYL	0	0	0	0	7	0	0	0	0	7	5	5
HHIPL1	0	1	0	1	5	0	0	0	0	7	5	5
IGSF1	0	0	0	0	6	1	0	0	0	7	5	5
IGSF10	0	0	1	0	5	1	0	0	0	7	5	5
IGSF3	0	0	1	1	5	0	0	0	0	7	5	5
IKBKB	0	0	0	5	1	0	0	1	0	7	5	5
INSL6	1	0	0	0	5	1	0	0	0	7	5	5
KAT6A	0	0	1	0	6	0	0	0	0	7	5	5
KCNC4	0	0	3	0	4	0	0	0	0	7	5	5
KCNJ10	3	1	0	1	1	1	0	0	0	7	5	5
KCNS2	0	2	0	0	5	0	0	0	0	7	5	5
KIAA2022	1	0	0	0	5	1	0	0	0	7	5	5
KIAA2026	0	0	0	0	7	0	0	0	0	7	5	5
KRBA1	0	3	0	0	2	1	0	1	0	7	5	5
KREMEN1	3	2	0	0	1	1	0	0	0	7	5	5
LAMC1	0	0	0	1	6	0	0	0	0	7	5	5
LCE2D	0	2	1	0	4	0	0	0	0	7	5	5
LRRC16A	1	0	1	0	3	0	0	2	0	7	5	5
LSR	2	2	0	0	2	0	0	1	0	7	5	5
LTBP3	0	0	1	0	6	0	0	0	0	7	5	5
MAP3K5	3	2	0	0	0	0	0	2	0	7	5	5
MED14	1	0	4	0	2	0	0	0	0	7	5	5
MEGF6	0	1	0	0	4	0	0	2	0	7	5	5
MIER2	0	1	0	1	5	0	0	0	0	7	5	5
MPZL1	2	2	0	0	3	0	0	0	0	7	5	5
MROH6	0	0	0	0	4	1	0	2	0	7	5	5
MUC19	0	0	3	0	4	0	0	0	0	7	5	5
MYC	0	1	1	1	4	0	0	0	0	7	5	5
NCAPD3	0	0	1	0	3	2	0	1	0	7	5	5
NPHP3	0	0	1	0	6	0	0	0	0	7	5	5
OBSL1	1	1	1	1	3	0	0	0	0	7	5	5
OLFML2B	0	0	0	0	6	1	0	0	0	7	5	5
OR5AR1	0	0	0	0	7	0	0	0	0	7	5	5
OVCA2	0	5	0	0	2	0	0	0	0	7	5	5
OVCH1	1	1	0	0	4	0	0	1	0	7	5	5
PCDH20	1	0	2	2	2	0	0	0	0	7	5	5
PCDHGA7	0	0	0	2	4	1	0	0	0	7	5	5
PCED1B	0	1	0	0	6	0	0	0	0	7	5	5
PHC3	1	1	0	0	5	0	0	0	0	7	5	5
PLEKHA6	1	1	0	1	2	2	0	0	0	7	5	5
PLTP	0	2	0	1	2	0	0	2	0	7	5	5
PTCHD1	0	0	0	0	6	1	0	0	0	7	5	5
PTPN18	0	2	0	2	3	0	0	0	0	7	5	5
RAD54L	1	1	0	0	3	1	0	1	0	7	5	5
RANBP2	0	0	0	0	3	0	0	4	0	7	5	5
RASGRP4	0	0	0	0	7	0	0	0	0	7	5	5
RGP1	0	0	0	0	7	0	0	0	0	7	5	5
SARDH	0	2	0	0	3	0	0	2	0	7	5	5
SELENBP1	0	0	0	0	3	0	0	4	0	7	5	5
SEMA6D	2	2	1	0	2	0	0	0	0	7	5	5
SIGLEC5	0	1	0	1	5	0	0	0	0	7	5	5
SLC2A10	1	5	0	1	0	0	0	0	0	7	5	5
SLC4A3	0	2	1	0	4	0	0	0	0	7	5	5
SLC6A18	0	2	0	1	3	0	0	1	0	7	5	5
SLC9A3	0	0	1	1	3	0	0	2	0	7	5	5
SMARCAL1	0	0	1	1	4	0	0	1	0	7	5	5
SNAP91	0	1	0	0	5	1	0	0	0	7	5	5
SOX6	0	0	2	1	4	0	0	0	0	7	5	5
SP1	1	4	0	0	2	0	0	0	0	7	5	5
SPOCD1	2	0	0	0	4	1	0	0	0	7	5	5
SSBP1	0	0	0	0	7	0	0	0	0	7	5	5
STARD8	0	1	0	0	6	0	0	0	0	7	5	5
SUGP2	1	2	0	1	2	0	0	1	0	7	5	5
SUSD2	0	0	0	0	7	0	0	0	0	7	5	5
TBX6	0	1	0	0	5	0	0	1	0	7	5	5
TGFBRAP1	1	3	0	0	3	0	0	0	0	7	5	5
TINAGL1	0	0	0	0	7	0	0	0	0	7	5	5
TNN	0	0	1	2	4	0	0	0	0	7	5	5
TRIM24	0	0	0	0	7	0	0	0	0	7	5	5
TRPV1	1	1	0	0	5	0	0	0	0	7	5	5
TSHZ2	1	4	1	1	0	0	0	0	0	7	5	5
USP54	0	1	0	0	6	0	0	0	0	7	5	5
UTRN	1	0	1	0	4	1	0	0	0	7	5	5
VPS13A	0	1	2	0	3	0	0	1	0	7	5	5
ZFC3H1	0	1	1	0	4	1	0	0	0	7	5	5
ZNF107	0	0	0	0	7	0	0	0	0	7	5	5
ZNF451	2	0	1	0	2	0	0	2	0	7	5	5
ZNF777	0	1	1	1	3	1	0	0	0	7	5	5
ZNFX1	0	0	0	1	3	2	0	1	0	7	5	5
ZP1	1	3	0	0	3	0	0	0	0	7	5	5
ADCY2	0	0	0	0	6	0	0	0	0	6	5	5
ADCY7	0	0	1	0	2	0	0	3	0	6	5	5
AMT	0	4	0	0	2	0	0	0	0	6	5	5
ANKRD36C	0	0	0	0	6	0	0	0	0	6	5	5
ARHGEF28	0	0	1	1	3	0	0	1	0	6	5	5
BDKRB2	0	0	0	0	2	3	0	1	0	6	5	5
BMP1	0	3	0	0	2	0	0	1	0	6	5	5
C22orf26	0	0	0	0	6	0	0	0	0	6	5	5
CAPN10	1	0	0	0	4	0	0	1	0	6	5	5
CARD9	0	0	0	0	6	0	0	0	0	6	5	5
CCDC116	0	1	0	0	1	3	0	0	1	6	5	5
CD22	0	0	0	1	5	0	0	0	0	6	5	5
CD93	0	0	0	0	5	1	0	0	0	6	5	5
CKAP5	1	0	1	1	2	1	0	0	0	6	5	5
CLCN6	0	1	0	0	4	1	0	0	0	6	5	5
COL24A1	0	0	0	0	3	0	0	1	2	6	5	5
COL9A1	0	0	0	0	6	0	0	0	0	6	5	5
CRAMP1L	0	2	0	2	1	1	0	0	0	6	5	5
CSTF2T	0	0	0	0	5	1	0	0	0	6	5	5
CYP26C1	0	0	0	0	5	1	0	0	0	6	5	5
CYP4A11	0	1	0	0	3	2	0	0	0	6	5	5
DCP1B	1	1	0	2	2	0	0	0	0	6	5	5
DEPDC5	0	0	0	0	5	0	0	1	0	6	5	5
ECM1	0	1	0	0	4	0	0	1	0	6	5	5
EIF4ENIF1	0	1	0	1	4	0	0	0	0	6	5	5
EVI5	2	0	0	0	4	0	0	0	0	6	5	5
FAM179A	0	2	0	0	3	0	0	1	0	6	5	5
FAM208B	0	0	0	0	5	1	0	0	0	6	5	5
FASTK	0	0	0	0	6	0	0	0	0	6	5	5
GAK	1	1	0	0	4	0	0	0	0	6	5	5
GRIK3	0	1	0	2	2	0	0	1	0	6	5	5
GSPT1	0	1	1	0	2	1	0	1	0	6	5	5
HINFP	1	1	0	0	1	1	0	2	0	6	5	5
HTRA4	0	1	0	0	0	0	0	5	0	6	5	5
IGSF9B	0	0	0	0	5	1	0	0	0	6	5	5
INSM1	1	0	1	1	3	0	0	0	0	6	5	5
IQCA1	1	1	0	1	2	1	0	0	0	6	5	5
ITGAD	0	1	0	0	4	0	0	1	0	6	5	5
KCNJ4	0	0	0	3	3	0	0	0	0	6	5	5
KIAA1429	0	0	2	0	4	0	0	0	0	6	5	5
KIAA1462	0	1	0	1	3	1	0	0	0	6	5	5
KRT1	0	0	1	0	5	0	0	0	0	6	5	5
LAMA4	0	0	0	0	6	0	0	0	0	6	5	5
LMLN	0	0	0	0	4	0	0	2	0	6	5	5
LONP1	0	0	0	1	1	0	0	4	0	6	5	5
LOXL4	1	0	0	2	2	1	0	0	0	6	5	5
MFSD5	0	0	0	0	6	0	0	0	0	6	5	5
MGRN1	0	1	0	1	4	0	0	0	0	6	5	5
MLPH	0	1	0	0	5	0	0	0	0	6	5	5
MTA1	0	2	0	1	3	0	0	0	0	6	5	5
MYO5A	0	0	0	0	5	0	0	1	0	6	5	5
MYO9A	0	1	0	0	3	0	0	2	0	6	5	5
NCAM1	0	0	0	0	5	1	0	0	0	6	5	5
NCAPD2	0	0	0	0	5	0	0	1	0	6	5	5
NCKAP5	2	1	0	1	2	0	0	0	0	6	5	5
NCOA5	0	1	0	1	3	0	0	1	0	6	5	5
NEO1	0	0	0	0	4	1	0	1	0	6	5	5
NOV	1	1	1	0	1	0	0	2	0	6	5	5
NOX5	2	1	0	0	2	0	0	1	0	6	5	5
NUP188	0	1	0	0	4	1	0	0	0	6	5	5
PCDH18	0	0	0	0	6	0	0	0	0	6	5	5
PCDHAC2	0	2	0	0	3	1	0	0	0	6	5	5
PIP5K1C	0	0	2	1	3	0	0	0	0	6	5	5
PKMYT1	0	0	0	0	6	0	0	0	0	6	5	5
PLEKHB2	0	4	0	0	2	0	0	0	0	6	5	5
PLXND1	0	0	1	0	2	1	0	2	0	6	5	5
PPFIA4	0	0	2	3	0	0	0	1	0	6	5	5
PRAME	1	0	0	1	4	0	0	0	0	6	5	5
PSTK	0	0	0	5	1	0	0	0	0	6	5	5
PTPRJ	0	0	0	0	5	0	0	1	0	6	5	5
PWP2	0	2	0	1	1	2	0	0	0	6	5	5
RASGRP2	0	0	0	0	2	0	0	4	0	6	5	5
RBM12B	0	0	1	0	5	0	0	0	0	6	5	5
RBP4	0	0	0	0	6	0	0	0	0	6	5	5
RIMKLA	0	0	0	0	6	0	0	0	0	6	5	5
RP11-1167A19.2	0	0	0	0	3	1	0	2	0	6	5	5
RP11-451M19.3	0	0	0	0	5	0	0	1	0	6	5	5
RPUSD2	0	1	0	0	5	0	0	0	0	6	5	5
SALL2	1	1	0	0	3	1	0	0	0	6	5	5
SCLY	1	1	0	0	3	0	0	1	0	6	5	5
SGK223	0	1	0	1	4	0	0	0	0	6	5	5
SH2D7	0	1	0	0	5	0	0	0	0	6	5	5
SHROOM2	0	0	1	1	3	1	0	0	0	6	5	5
SLC5A11	0	0	0	0	5	1	0	0	0	6	5	5
SPAG4	0	2	0	0	1	0	0	3	0	6	5	5
SRGAP1	0	1	0	0	0	2	0	3	0	6	5	5
STEAP3	1	0	0	0	4	1	0	0	0	6	5	5
STRN4	0	4	0	0	1	1	0	0	0	6	5	5
SYT16	1	0	0	0	3	0	0	2	0	6	5	5
TAF5	0	0	0	0	6	0	0	0	0	6	5	5
TBL3	0	1	0	0	5	0	0	0	0	6	5	5
TDP1	0	0	0	0	6	0	0	0	0	6	5	5
TIMD4	1	0	1	0	3	0	0	1	0	6	5	5
TMC3	0	2	0	0	3	0	0	1	0	6	5	5
TMEM131	0	1	0	0	5	0	0	0	0	6	5	5
TMEM8B	0	2	0	0	4	0	0	0	0	6	5	5
TNK2	0	1	0	1	3	1	0	0	0	6	5	5
TRIM31	0	0	0	0	6	0	0	0	0	6	5	5
UBR3	1	0	0	1	4	0	0	0	0	6	5	5
UPB1	0	4	0	0	1	0	0	1	0	6	5	5
USP42	0	1	1	1	1	2	0	0	0	6	5	5
ZBTB21	0	0	0	0	6	0	0	0	0	6	5	5
ZNF253	0	1	1	0	4	0	0	0	0	6	5	5
ZNF587B	1	1	0	0	0	0	0	4	0	6	5	5
ZNF599	0	2	0	0	2	0	0	2	0	6	5	5
ZNF778	1	0	0	0	3	1	0	1	0	6	5	5
AC005841.1	0	0	0	1	3	1	0	0	0	5	5	5
AC074212.3	0	1	1	0	3	0	0	0	0	5	5	5
ACTL7B	0	1	1	2	1	0	0	0	0	5	5	5
AL359195.1	0	0	4	0	1	0	0	0	0	5	5	5
AP3S2	0	0	4	0	0	1	0	0	0	5	5	5
BEST4	0	1	0	0	2	0	0	2	0	5	5	5
CALR	0	0	2	0	0	0	0	3	0	5	5	5
CEP120	0	0	0	0	5	0	0	0	0	5	5	5
CHERP	0	0	0	1	4	0	0	0	0	5	5	5
CXCR3	0	4	0	0	1	0	0	0	0	5	5	5
DAB2	0	0	0	0	4	0	0	1	0	5	5	5
DRC1	1	0	0	0	3	1	0	0	0	5	5	5
EGR1	0	0	0	0	5	0	0	0	0	5	5	5
EPAS1	0	1	0	0	4	0	0	0	0	5	5	5
ETHE1	0	0	0	0	5	0	0	0	0	5	5	5
FTSJ2	0	0	0	0	5	0	0	0	0	5	5	5
GART	0	0	0	0	4	0	0	1	0	5	5	5
GAS6	0	0	0	0	4	0	0	1	0	5	5	5
GUCY2F	0	0	1	0	4	0	0	0	0	5	5	5
HLTF	0	0	0	0	5	0	0	0	0	5	5	5
HSD3B7	0	0	0	0	5	0	0	0	0	5	5	5
IL2RB	0	3	0	0	2	0	0	0	0	5	5	5
IMMT	0	0	0	0	5	0	0	0	0	5	5	5
KCNK15	0	0	0	0	5	0	0	0	0	5	5	5
MAGEB16	0	0	0	0	5	0	0	0	0	5	5	5
MATN2	0	0	0	0	5	0	0	0	0	5	5	5
METTL7B	0	0	0	0	4	1	0	0	0	5	5	5
MIF	0	5	0	0	0	0	0	0	0	5	5	5
MYOM1	1	0	0	0	3	1	0	0	0	5	5	5
NAA16	0	0	0	0	4	1	0	0	0	5	5	5
NAT1	0	0	0	0	5	0	0	0	0	5	5	5
NDUFS2	0	2	0	0	2	1	0	0	0	5	5	5
NLRC3	0	1	0	0	3	0	0	1	0	5	5	5
NUDT13	0	0	0	0	5	0	0	0	0	5	5	5
NUP93	0	0	0	0	5	0	0	0	0	5	5	5
OR2T4	0	0	0	0	5	0	0	0	0	5	5	5
OR6V1	3	1	0	0	1	0	0	0	0	5	5	5
PHC2	0	2	0	1	2	0	0	0	0	5	5	5
PLA2G6	0	0	0	0	2	0	0	3	0	5	5	5
PRICKLE3	0	1	0	0	2	0	0	2	0	5	5	5
PSD2	0	3	0	0	2	0	0	0	0	5	5	5
PUS10	0	0	0	0	5	0	0	0	0	5	5	5
QSOX1	0	1	0	0	4	0	0	0	0	5	5	5
RNF44	0	1	0	0	3	0	0	1	0	5	5	5
RPS6KA4	0	0	0	2	3	0	0	0	0	5	5	5
RTKN2	1	0	1	0	3	0	0	0	0	5	5	5
SEC23B	0	3	0	0	1	0	0	1	0	5	5	5
SEPP1	0	1	0	0	4	0	0	0	0	5	5	5
SH3RF2	0	2	0	0	3	0	0	0	0	5	5	5
SLC11A1	0	1	0	0	2	0	0	2	0	5	5	5
SLC2A11	3	0	0	0	2	0	0	0	0	5	5	5
SNX9	0	1	0	0	2	2	0	0	0	5	5	5
SOHLH1	0	0	0	0	5	0	0	0	0	5	5	5
SPARCL1	1	2	0	0	2	0	0	0	0	5	5	5
SPDYE1	0	0	0	0	5	0	0	0	0	5	5	5
ST3GAL3	0	1	0	0	3	1	0	0	0	5	5	5
TAS2R42	0	0	0	0	5	0	0	0	0	5	5	5
TCF15	0	0	0	0	5	0	0	0	0	5	5	5
TEAD4	0	3	0	0	2	0	0	0	0	5	5	5
TGIF1	1	1	0	1	2	0	0	0	0	5	5	5
TMEM260	0	0	0	0	5	0	0	0	0	5	5	5
TOX4	0	0	0	4	1	0	0	0	0	5	5	5
TRPV6	0	3	0	0	0	0	0	2	0	5	5	5
TSPAN33	0	0	0	0	3	0	0	2	0	5	5	5
UBE2S	1	0	0	0	4	0	0	0	0	5	5	5
UBL4A	0	0	0	0	5	0	0	0	0	5	5	5
UFL1	1	0	1	0	2	0	0	1	0	5	5	5
ZBED5	0	0	0	0	5	0	0	0	0	5	5	5
ZNF408	0	1	0	0	3	0	0	1	0	5	5	5
ZNF75D	0	0	0	0	5	0	0	0	0	5	5	5
MEGF11	1	2	1	1	10	1	0	0	0	16	4	4
ZNF729	0	0	1	0	14	0	0	0	0	15	4	4
CEP192	0	2	0	0	11	0	0	1	0	14	4	4
DLGAP2	2	4	0	1	5	0	0	2	0	14	4	4
COL20A1	2	3	0	2	3	0	0	3	0	13	4	4
NSD1	4	2	0	2	5	0	0	0	0	13	4	4
PLB1	1	2	0	0	6	2	0	2	0	13	4	4
TICRR	0	0	0	1	10	2	0	0	0	13	4	4
ZMYND8	2	4	1	1	5	0	0	0	0	13	4	4
BACH2	0	3	0	0	8	1	0	0	0	12	4	4
COL3A1	1	0	0	2	9	0	0	0	0	12	4	4
DCHS2	1	1	1	0	6	2	0	1	0	12	4	4
IRS4	1	2	1	0	7	1	0	0	0	12	4	4
KRT85	1	0	0	0	8	3	0	0	0	12	4	4
MAGI3	0	0	1	0	11	0	0	0	0	12	4	4
MED25	1	5	0	0	3	0	0	3	0	12	4	4
PEAK1	3	4	0	0	5	0	0	0	0	12	4	4
PHF21B	2	0	0	1	3	1	0	5	0	12	4	4
PLEKHG6	1	4	0	1	5	1	0	0	0	12	4	4
RELN	3	0	0	0	6	1	0	2	0	12	4	4
RUFY4	0	1	0	1	10	0	0	0	0	12	4	4
SPN	0	1	3	1	6	1	0	0	0	12	4	4
STARD13	1	1	0	4	6	0	0	0	0	12	4	4
TRPS1	0	2	0	0	7	3	0	0	0	12	4	4
AP003774.4	4	2	0	2	3	0	0	0	0	11	4	4
BDP1	2	1	0	0	8	0	0	0	0	11	4	4
BOC	1	4	0	3	3	0	0	0	0	11	4	4
CACNA1F	0	0	0	2	5	1	0	3	0	11	4	4
CAD	0	1	0	1	8	0	0	1	0	11	4	4
CASZ1	1	1	1	1	7	0	0	0	0	11	4	4
CDHR4	2	3	0	1	2	0	0	3	0	11	4	4
COL6A5	1	0	2	1	5	2	0	0	0	11	4	4
CX3CR1	5	2	0	0	0	0	0	4	0	11	4	4
DMRTC2	0	3	0	0	4	0	0	4	0	11	4	4
ERN2	2	4	0	2	2	1	0	0	0	11	4	4
FAM160A1	2	2	0	0	7	0	0	0	0	11	4	4
LIPE	0	3	0	0	7	1	0	0	0	11	4	4
LRRC32	1	1	0	1	4	4	0	0	0	11	4	4
LRRC7	1	0	1	2	7	0	0	0	0	11	4	4
MAP7D1	0	0	0	2	6	0	0	3	0	11	4	4
NRDE2	1	3	0	0	5	2	0	0	0	11	4	4
PIK3C2A	0	2	1	1	5	1	0	1	0	11	4	4
RNF40	3	3	0	0	3	0	0	2	0	11	4	4
SCN10A	1	0	0	0	7	2	0	1	0	11	4	4
SH2B1	0	4	0	0	6	1	0	0	0	11	4	4
SYDE1	1	3	0	1	4	1	0	1	0	11	4	4
TG	1	4	0	0	5	1	0	0	0	11	4	4
TGFBR3	3	3	0	0	2	0	0	3	0	11	4	4
WDR33	0	0	0	1	8	2	0	0	0	11	4	4
ADPRHL2	2	5	1	0	0	1	0	1	0	10	4	4
AMBRA1	1	1	0	0	6	1	0	1	0	10	4	4
ARHGAP35	1	0	0	0	8	0	0	1	0	10	4	4
ATP10A	0	0	0	1	5	2	0	2	0	10	4	4
BRD4	1	0	0	0	9	0	0	0	0	10	4	4
CCDC39	5	4	0	0	1	0	0	0	0	10	4	4
CD97	0	2	0	0	7	0	0	1	0	10	4	4
CENPB	3	3	0	1	3	0	0	0	0	10	4	4
CHMP2A	0	0	4	0	2	4	0	0	0	10	4	4
CLCN1	0	4	0	1	4	1	0	0	0	10	4	4
CLIP2	1	0	0	3	4	0	0	2	0	10	4	4
CSPG4	1	2	0	0	6	1	0	0	0	10	4	4
DMRTA2	1	0	1	0	8	0	0	0	0	10	4	4
GBF1	2	3	0	0	3	1	0	1	0	10	4	4
GEMIN5	1	2	0	0	7	0	0	0	0	10	4	4
GPR156	2	1	0	2	4	0	0	1	0	10	4	4
GPR19	1	0	0	2	6	1	0	0	0	10	4	4
KCNH1	1	2	0	1	5	1	0	0	0	10	4	4
KLRG2	0	2	1	1	6	0	0	0	0	10	4	4
LRIG1	0	1	0	1	8	0	0	0	0	10	4	4
LRRK1	1	1	0	1	5	2	0	0	0	10	4	4
MAN2B2	1	1	0	0	7	0	0	1	0	10	4	4
NLGN4X	5	5	0	0	0	0	0	0	0	10	4	4
OR6Y1	4	4	1	1	0	0	0	0	0	10	4	4
PCDHGB2	1	5	0	1	3	0	0	0	0	10	4	4
PHLDB1	2	1	0	1	4	0	0	2	0	10	4	4
PLCB2	1	0	0	0	3	5	0	1	0	10	4	4
PLCD4	7	1	0	0	2	0	0	0	0	10	4	4
PRR5	2	0	0	0	1	2	0	5	0	10	4	4
SALL4	0	0	0	0	10	0	0	0	0	10	4	4
SLC34A1	1	3	0	1	5	0	0	0	0	10	4	4
SLC8A3	0	2	3	3	1	1	0	0	0	10	4	4
STON2	0	0	3	4	3	0	0	0	0	10	4	4
XPO7	0	1	0	0	8	0	0	1	0	10	4	4
YY1AP1	3	3	0	1	3	0	0	0	0	10	4	4
ZCCHC2	3	3	0	0	3	1	0	0	0	10	4	4
ZNF324	0	4	0	1	5	0	0	0	0	10	4	4
ZNF608	1	2	0	4	2	1	0	0	0	10	4	4
ZNF90	0	0	3	0	7	0	0	0	0	10	4	4
ABI3BP	0	0	0	0	4	0	0	5	0	9	4	4
ABLIM1	3	3	0	1	1	1	0	0	0	9	4	4
C10orf12	0	3	0	1	3	2	0	0	0	9	4	4
C9orf3	0	0	0	1	8	0	0	0	0	9	4	4
CA12	0	2	0	0	6	0	0	1	0	9	4	4
CARD8	1	0	1	1	6	0	0	0	0	9	4	4
CCAR2	0	0	0	0	8	0	0	1	0	9	4	4
CDH16	0	3	0	1	2	3	0	0	0	9	4	4
CHRNA4	0	1	0	0	8	0	0	0	0	9	4	4
CLSTN2	4	1	0	2	1	1	0	0	0	9	4	4
DAGLA	0	2	0	0	5	1	0	1	0	9	4	4
DDX54	0	2	1	1	4	0	0	1	0	9	4	4
DLC1	0	0	0	0	6	3	0	0	0	9	4	4
DLL1	3	4	0	1	0	1	0	0	0	9	4	4
DOCK10	2	0	0	0	6	0	0	1	0	9	4	4
EHBP1L1	0	1	0	0	6	1	0	1	0	9	4	4
EWSR1	1	1	0	1	4	0	0	2	0	9	4	4
FAM186B	0	0	1	1	7	0	0	0	0	9	4	4
FCAMR	0	0	4	5	0	0	0	0	0	9	4	4
GABBR1	1	1	0	1	5	1	0	0	0	9	4	4
HAAO	0	0	4	4	0	1	0	0	0	9	4	4
IL4R	0	1	0	1	6	0	0	1	0	9	4	4
INTS1	0	1	0	1	7	0	0	0	0	9	4	4
JAKMIP1	0	3	0	0	6	0	0	0	0	9	4	4
KANK4	0	3	0	1	5	0	0	0	0	9	4	4
KLC4	1	3	0	0	5	0	0	0	0	9	4	4
LDLRAD3	0	3	0	2	4	0	0	0	0	9	4	4
LOXL3	1	2	0	1	4	0	0	1	0	9	4	4
MSLNL	2	2	1	0	1	2	0	1	0	9	4	4
MTMR14	0	0	3	3	3	0	0	0	0	9	4	4
MTOR	2	2	0	0	5	0	0	0	0	9	4	4
MYO1A	2	2	0	1	2	0	0	2	0	9	4	4
MYRF	1	1	1	1	5	0	0	0	0	9	4	4
NCR3	4	4	0	0	1	0	0	0	0	9	4	4
NELL2	2	0	0	0	7	0	0	0	0	9	4	4
NPTXR	3	3	0	0	3	0	0	0	0	9	4	4
PCDH15	1	0	0	0	5	0	0	3	0	9	4	4
PCDHA7	3	0	0	0	6	0	0	0	0	9	4	4
PCDHGC5	0	0	2	0	6	1	0	0	0	9	4	4
PIEZO1	0	2	0	2	4	0	0	1	0	9	4	4
PLEKHA4	3	5	0	1	0	0	0	0	0	9	4	4
PNMA5	4	2	0	1	2	0	0	0	0	9	4	4
PPP1R13B	2	3	0	0	4	0	0	0	0	9	4	4
PTPRQ	2	0	1	0	3	1	0	2	0	9	4	4
QRICH1	0	3	0	0	6	0	0	0	0	9	4	4
SCUBE3	0	1	0	0	8	0	0	0	0	9	4	4
SEL1L3	4	4	0	0	1	0	0	0	0	9	4	4
SNX27	4	3	0	0	1	0	0	1	0	9	4	4
SPINK5	1	1	1	0	4	1	0	1	0	9	4	4
SPRED1	1	1	0	0	6	1	0	0	0	9	4	4
SUV420H2	1	3	0	2	3	0	0	0	0	9	4	4
TANC1	1	0	1	1	5	0	0	1	0	9	4	4
TERT	2	1	0	0	5	1	0	0	0	9	4	4
TMEM132A	2	0	1	0	4	2	0	0	0	9	4	4
TNFAIP3	0	4	0	1	2	2	0	0	0	9	4	4
TRPM8	3	1	0	0	4	0	0	1	0	9	4	4
TTLL4	2	5	0	0	2	0	0	0	0	9	4	4
VEPH1	0	0	1	2	3	1	0	1	1	9	4	4
VPRBP	3	2	0	1	3	0	0	0	0	9	4	4
VPS72	0	0	0	1	7	1	0	0	0	9	4	4
ZFYVE28	1	4	0	1	3	0	0	0	0	9	4	4
ZNF106	1	1	0	0	3	0	0	4	0	9	4	4
ZNF462	2	2	0	2	2	0	0	1	0	9	4	4
ZNF578	1	0	0	0	7	1	0	0	0	9	4	4
A2M	0	0	0	0	7	1	0	0	0	8	4	4
ABCC4	1	1	1	0	4	1	0	0	0	8	4	4
ABCG1	0	0	0	3	3	1	0	1	0	8	4	4
ABCG8	0	1	0	1	5	0	0	1	0	8	4	4
ABTB1	0	1	2	3	0	0	0	2	0	8	4	4
ADAM10	0	0	0	0	5	3	0	0	0	8	4	4
ADSSL1	0	3	0	1	2	2	0	0	0	8	4	4
AGAP3	0	1	0	2	0	0	0	5	0	8	4	4
ALDH16A1	1	3	0	1	2	0	0	1	0	8	4	4
ALDH1L1	0	0	0	0	4	0	0	4	0	8	4	4
ANKS1B	1	1	0	0	4	0	0	2	0	8	4	4
APOBR	0	1	0	2	5	0	0	0	0	8	4	4
ARAF	1	3	0	1	2	1	0	0	0	8	4	4
ARID2	2	1	0	0	3	1	0	1	0	8	4	4
ATP2B2	3	3	0	0	1	0	0	1	0	8	4	4
BEST2	0	2	0	0	6	0	0	0	0	8	4	4
BRPF1	0	0	0	0	2	0	0	6	0	8	4	4
BRWD1	1	1	0	0	2	0	0	4	0	8	4	4
C2orf78	0	0	1	0	7	0	0	0	0	8	4	4
C5orf46	4	4	0	0	0	0	0	0	0	8	4	4
CAMSAP1	0	3	0	1	3	1	0	0	0	8	4	4
CATSPER4	0	1	0	0	5	0	0	2	0	8	4	4
CCDC129	0	3	0	0	3	0	0	2	0	8	4	4
CCNB3	1	1	0	0	5	0	0	1	0	8	4	4
CDHR1	2	2	0	0	3	0	0	1	0	8	4	4
CLCN5	3	3	0	0	2	0	0	0	0	8	4	4
CLIP1	1	0	0	1	3	1	0	2	0	8	4	4
CLUH	4	0	0	1	2	1	0	0	0	8	4	4
COX14	0	0	0	0	8	0	0	0	0	8	4	4
CRYGA	4	4	0	0	0	0	0	0	0	8	4	4
CXorf21	4	4	0	0	0	0	0	0	0	8	4	4
CXorf67	0	2	0	0	6	0	0	0	0	8	4	4
DALRD3	1	1	0	1	4	0	0	1	0	8	4	4
DDX31	0	0	3	2	2	1	0	0	0	8	4	4
DENND5B	2	0	0	0	6	0	0	0	0	8	4	4
DIAPH2	0	0	2	0	5	0	0	1	0	8	4	4
DMKN	0	1	0	1	4	2	0	0	0	8	4	4
EXO5	3	3	0	0	2	0	0	0	0	8	4	4
F5	0	0	1	0	7	0	0	0	0	8	4	4
FAM120B	0	2	0	0	4	2	0	0	0	8	4	4
FAM13B	5	1	0	0	2	0	0	0	0	8	4	4
FCHSD1	0	0	1	1	6	0	0	0	0	8	4	4
FMO5	0	4	0	0	4	0	0	0	0	8	4	4
FOXN4	1	1	0	0	5	0	0	1	0	8	4	4
GDF9	4	4	0	0	0	0	0	0	0	8	4	4
GDPD2	2	3	0	0	1	2	0	0	0	8	4	4
GGT7	0	2	0	1	2	0	0	3	0	8	4	4
GOLGA4	2	1	1	0	4	0	0	0	0	8	4	4
GPR35	0	1	3	3	1	0	0	0	0	8	4	4
GRM4	0	1	1	1	4	1	0	0	0	8	4	4
GRM6	3	0	0	0	5	0	0	0	0	8	4	4
HAUS5	1	5	0	0	2	0	0	0	0	8	4	4
HCN1	1	0	1	1	4	0	0	1	0	8	4	4
HIRA	0	0	0	0	4	2	0	2	0	8	4	4
HMGB1	0	0	4	4	0	0	0	0	0	8	4	4
HTR3A	0	0	1	3	4	0	0	0	0	8	4	4
INTS5	1	2	0	0	4	1	0	0	0	8	4	4
IQGAP1	3	1	0	0	4	0	0	0	0	8	4	4
IQSEC1	0	1	1	1	4	0	0	1	0	8	4	4
ITPKC	0	1	0	0	5	1	0	1	0	8	4	4
JPH3	3	2	1	2	0	0	0	0	0	8	4	4
KDM3A	0	0	0	0	8	0	0	0	0	8	4	4
KIAA0368	0	0	1	0	6	1	0	0	0	8	4	4
KIAA1549L	2	1	0	3	2	0	0	0	0	8	4	4
KIF21B	0	2	0	1	4	0	0	1	0	8	4	4
LATS2	0	3	0	0	5	0	0	0	0	8	4	4
LCMT1	1	0	0	0	7	0	0	0	0	8	4	4
LRRC20	0	0	0	0	8	0	0	0	0	8	4	4
LRRTM1	1	2	0	0	5	0	0	0	0	8	4	4
LYSMD4	0	1	0	0	7	0	0	0	0	8	4	4
MAF	5	0	0	0	3	0	0	0	0	8	4	4
MAGEC2	3	2	0	0	3	0	0	0	0	8	4	4
MAML3	0	1	0	1	5	1	0	0	0	8	4	4
MAP1S	1	3	0	1	3	0	0	0	0	8	4	4
MCM2	1	2	0	0	3	1	0	1	0	8	4	4
MEGF10	3	3	0	0	1	0	0	1	0	8	4	4
METTL13	0	3	0	0	5	0	0	0	0	8	4	4
MLC1	3	3	0	0	2	0	0	0	0	8	4	4
MMRN2	0	0	0	1	6	1	0	0	0	8	4	4
MON1B	0	0	0	0	8	0	0	0	0	8	4	4
MPL	0	2	0	0	6	0	0	0	0	8	4	4
MYO5C	0	0	1	0	6	1	0	0	0	8	4	4
NCDN	0	2	0	2	4	0	0	0	0	8	4	4
NCOA2	1	2	0	1	4	0	0	0	0	8	4	4
NCOA3	0	0	1	1	5	0	0	1	0	8	4	4
NDUFV2	0	0	0	0	8	0	0	0	0	8	4	4
NMUR2	1	1	2	1	2	1	0	0	0	8	4	4
NOTCH2	0	1	0	0	5	2	0	0	0	8	4	4
NUAK1	3	3	0	0	2	0	0	0	0	8	4	4
OC90	2	3	0	0	3	0	0	0	0	8	4	4
OR51E1	4	4	0	0	0	0	0	0	0	8	4	4
OTUD7B	1	2	0	0	5	0	0	0	0	8	4	4
PABPC5	0	0	4	4	0	0	0	0	0	8	4	4
PARS2	0	2	1	2	3	0	0	0	0	8	4	4
PC	3	1	0	0	2	0	0	2	0	8	4	4
PCDH17	2	2	0	1	2	1	0	0	0	8	4	4
PDE2A	2	1	0	0	5	0	0	0	0	8	4	4
PDE6A	0	1	0	0	5	1	0	1	0	8	4	4
PIWIL4	3	4	0	0	0	1	0	0	0	8	4	4
PLA2G4B	0	3	0	0	5	0	0	0	0	8	4	4
PLCL2	2	2	0	0	4	0	0	0	0	8	4	4
PLEKHG4B	1	3	0	0	3	0	0	1	0	8	4	4
PPM1K	3	4	0	0	1	0	0	0	0	8	4	4
PPP1R13L	2	5	0	0	1	0	0	0	0	8	4	4
PPP2R1A	1	2	1	0	4	0	0	0	0	8	4	4
PUM1	1	2	0	0	3	2	0	0	0	8	4	4
PVRL2	0	2	0	1	5	0	0	0	0	8	4	4
PZP	0	0	3	0	2	3	0	0	0	8	4	4
R3HCC1L	1	0	3	3	1	0	0	0	0	8	4	4
RALGAPA2	1	0	0	1	5	0	0	1	0	8	4	4
RBM10	0	1	0	0	4	1	0	2	0	8	4	4
RERE	1	1	1	0	4	1	0	0	0	8	4	4
RNF208	2	3	0	1	2	0	0	0	0	8	4	4
RPA1	0	0	0	0	8	0	0	0	0	8	4	4
RREB1	1	4	0	0	3	0	0	0	0	8	4	4
SCN2A	1	0	0	0	6	1	0	0	0	8	4	4
SH3PXD2A	1	2	2	0	3	0	0	0	0	8	4	4
SLC26A10	2	2	0	0	3	0	0	1	0	8	4	4
SMARCA5	2	5	0	0	0	0	0	1	0	8	4	4
SNED1	0	1	0	1	5	0	0	1	0	8	4	4
SNRNP200	1	1	0	1	5	0	0	0	0	8	4	4
SNRPB	0	1	0	0	7	0	0	0	0	8	4	4
SOX3	1	1	0	1	4	1	0	0	0	8	4	4
STAB2	1	0	0	0	3	4	0	0	0	8	4	4
TAOK2	0	3	0	0	5	0	0	0	0	8	4	4
TDRD5	0	1	0	0	7	0	0	0	0	8	4	4
THRAP3	3	3	0	0	2	0	0	0	0	8	4	4
TIMELESS	3	3	0	0	2	0	0	0	0	8	4	4
TMEM253	0	1	0	0	3	4	0	0	0	8	4	4
TNKS1BP1	1	2	0	1	3	1	0	0	0	8	4	4
TRAF3IP3	2	2	1	1	2	0	0	0	0	8	4	4
TTC31	0	1	0	0	4	1	0	2	0	8	4	4
TTPAL	0	4	0	1	3	0	0	0	0	8	4	4
TULP1	0	0	0	1	1	0	0	6	0	8	4	4
UBE2Q1	2	2	0	0	3	0	0	1	0	8	4	4
USP30	0	1	1	1	5	0	0	0	0	8	4	4
VWCE	0	1	0	0	6	0	0	1	0	8	4	4
WWC1	2	3	0	1	1	1	0	0	0	8	4	4
ZNF175	1	1	0	0	6	0	0	0	0	8	4	4
ZNF521	2	2	0	1	2	1	0	0	0	8	4	4
ZNF831	0	0	0	0	7	0	0	1	0	8	4	4
ZNHIT6	3	3	0	0	2	0	0	0	0	8	4	4
ABL2	1	1	0	0	5	0	0	0	0	7	4	4
ADAMTSL3	0	1	0	0	5	0	0	1	0	7	4	4
ADCK1	0	1	0	0	5	0	0	1	0	7	4	4
ADCK2	0	2	0	0	4	1	0	0	0	7	4	4
AIM1L	0	2	0	1	3	0	0	1	0	7	4	4
AKT2	0	2	0	0	5	0	0	0	0	7	4	4
AL583828.1	4	3	0	0	0	0	0	0	0	7	4	4
AMHR2	0	0	0	0	6	0	0	1	0	7	4	4
AMOTL1	2	2	0	0	3	0	0	0	0	7	4	4
AMPD2	1	2	0	0	3	0	0	1	0	7	4	4
ANKDD1A	0	0	0	0	6	0	0	1	0	7	4	4
ANKRD26	1	0	0	3	1	1	0	1	0	7	4	4
ANKRD53	1	3	0	0	3	0	0	0	0	7	4	4
APP	0	0	0	0	6	1	0	0	0	7	4	4
ARHGEF40	0	1	0	0	4	0	0	2	0	7	4	4
ATAD3B	0	0	0	0	5	0	0	2	0	7	4	4
ATG4D	3	3	0	0	1	0	0	0	0	7	4	4
ATM	1	1	0	0	4	0	0	1	0	7	4	4
BCOR	1	2	0	0	4	0	0	0	0	7	4	4
BRD3	0	0	0	0	6	0	0	1	0	7	4	4
C19orf47	0	0	3	1	1	0	0	2	0	7	4	4
C7	0	1	0	0	6	0	0	0	0	7	4	4
CALCOCO1	1	3	0	0	3	0	0	0	0	7	4	4
CAMKV	0	0	0	0	5	0	0	2	0	7	4	4
CAPN8	0	1	0	0	5	0	0	1	0	7	4	4
CBX7	0	0	0	1	4	2	0	0	0	7	4	4
CCDC180	0	1	0	0	2	1	0	3	0	7	4	4
CCNT1	0	0	0	0	6	0	0	1	0	7	4	4
CFTR	0	0	0	0	6	1	0	0	0	7	4	4
CHTF18	1	0	0	1	3	0	0	2	0	7	4	4
CIITA	1	1	0	1	3	0	0	1	0	7	4	4
CNTN5	4	0	0	0	2	1	0	0	0	7	4	4
COL26A1	0	2	1	2	1	1	0	0	0	7	4	4
CPSF6	2	2	0	0	3	0	0	0	0	7	4	4
CSRNP1	0	0	0	0	7	0	0	0	0	7	4	4
DENND5A	0	2	0	0	5	0	0	0	0	7	4	4
DGAT1	0	1	0	1	4	0	0	1	0	7	4	4
DIAPH1	1	0	0	0	6	0	0	0	0	7	4	4
DIP2B	0	0	1	1	4	0	0	1	0	7	4	4
DLAT	0	0	0	0	7	0	0	0	0	7	4	4
DOCK1	2	2	0	0	2	1	0	0	0	7	4	4
DOCK7	0	0	3	0	3	0	0	1	0	7	4	4
DPP8	0	1	0	1	4	1	0	0	0	7	4	4
E2F1	1	1	0	0	2	0	0	2	1	7	4	4
E2F8	0	2	0	1	1	3	0	0	0	7	4	4
EGFL8	0	4	0	1	2	0	0	0	0	7	4	4
EPHB1	0	0	0	0	6	1	0	0	0	7	4	4
ERCC6	0	0	0	0	6	1	0	0	0	7	4	4
ESYT3	2	1	0	0	3	1	0	0	0	7	4	4
EXPH5	2	2	1	0	2	0	0	0	0	7	4	4
EYS	2	1	0	0	2	1	0	1	0	7	4	4
FAIM3	1	0	0	1	4	1	0	0	0	7	4	4
FAM160A2	0	0	1	0	5	0	0	1	0	7	4	4
FAN1	0	0	0	0	5	0	0	2	0	7	4	4
FANCC	2	2	0	0	3	0	0	0	0	7	4	4
FBXO44	2	3	0	0	0	0	0	2	0	7	4	4
FCGR2A	1	1	0	0	5	0	0	0	0	7	4	4
FGFBP1	3	3	0	1	0	0	0	0	0	7	4	4
FGFR3	0	2	0	3	1	0	0	1	0	7	4	4
FIBCD1	1	2	0	0	3	0	0	1	0	7	4	4
FMNL3	0	3	0	1	2	0	0	1	0	7	4	4
FNDC3A	1	1	1	0	1	2	0	1	0	7	4	4
FNDC3B	1	0	0	0	6	0	0	0	0	7	4	4
FRMPD2	2	0	0	0	4	1	0	0	0	7	4	4
FUK	1	1	0	1	3	1	0	0	0	7	4	4
GLB1	2	2	0	0	3	0	0	0	0	7	4	4
GLI3	2	3	0	0	1	1	0	0	0	7	4	4
GLP1R	1	1	0	1	3	0	0	1	0	7	4	4
GOLGA8H	0	2	0	2	2	0	0	1	0	7	4	4
GPR114	4	0	1	0	1	1	0	0	0	7	4	4
HECW2	1	0	0	0	5	0	0	1	0	7	4	4
IGSF21	3	3	0	0	0	0	0	1	0	7	4	4
IKBKE	0	1	0	1	3	0	0	2	0	7	4	4
IKZF4	0	0	0	0	3	0	0	4	0	7	4	4
IL20RA	1	1	0	1	3	0	0	1	0	7	4	4
IQCC	0	1	0	0	4	2	0	0	0	7	4	4
JAM3	3	3	0	0	1	0	0	0	0	7	4	4
JPH1	0	3	0	1	3	0	0	0	0	7	4	4
KCNU1	1	0	0	0	4	0	0	2	0	7	4	4
KDM4E	0	0	2	4	1	0	0	0	0	7	4	4
KDM5D	1	0	0	1	3	2	0	0	0	7	4	4
KDR	2	2	0	1	2	0	0	0	0	7	4	4
KIAA0586	0	0	1	0	4	0	0	2	0	7	4	4
KIAA0754	0	0	0	0	7	0	0	0	0	7	4	4
KIF1B	0	1	0	0	2	1	0	3	0	7	4	4
KIF4B	0	1	1	0	3	2	0	0	0	7	4	4
KLK6	3	3	0	0	1	0	0	0	0	7	4	4
LAG3	2	3	0	0	2	0	0	0	0	7	4	4
LAMC2	2	1	0	0	2	1	0	1	0	7	4	4
LENG1	3	3	0	0	1	0	0	0	0	7	4	4
LGI2	0	0	0	2	4	1	0	0	0	7	4	4
LINGO1	0	4	0	0	3	0	0	0	0	7	4	4
LMNB2	1	0	0	0	5	1	0	0	0	7	4	4
LRRN2	0	1	0	4	2	0	0	0	0	7	4	4
LTBP1	1	1	0	0	5	0	0	0	0	7	4	4
LUZP1	2	2	1	0	1	1	0	0	0	7	4	4
MAGED2	0	1	0	1	5	0	0	0	0	7	4	4
MAP3K1	2	3	0	0	2	0	0	0	0	7	4	4
MAP4K1	0	3	0	0	2	0	0	2	0	7	4	4
MAPK12	3	0	3	0	1	0	0	0	0	7	4	4
MAT2B	0	0	0	0	7	0	0	0	0	7	4	4
MGAM	1	0	1	0	2	1	0	2	0	7	4	4
MINK1	1	0	0	1	3	1	0	1	0	7	4	4
MKL2	3	1	0	2	1	0	0	0	0	7	4	4
MLK4	1	2	0	0	4	0	0	0	0	7	4	4
MMP26	1	1	0	1	4	0	0	0	0	7	4	4
NCAPH	1	1	1	1	2	1	0	0	0	7	4	4
NFE2L2	3	3	0	0	1	0	0	0	0	7	4	4
NLRP10	0	0	2	2	3	0	0	0	0	7	4	4
NRAP	0	0	0	0	5	0	0	2	0	7	4	4
NRIP3	1	1	0	0	5	0	0	0	0	7	4	4
NUCB1	0	4	0	0	2	0	0	1	0	7	4	4
NUDT9	2	3	0	0	2	0	0	0	0	7	4	4
NUP155	0	0	0	0	6	0	0	1	0	7	4	4
OR56B1	0	1	0	0	6	0	0	0	0	7	4	4
OXR1	0	0	0	0	6	0	0	1	0	7	4	4
PADI3	1	1	0	0	5	0	0	0	0	7	4	4
PARL	0	1	0	0	6	0	0	0	0	7	4	4
PCBP1	3	4	0	0	0	0	0	0	0	7	4	4
PCDH11X	2	1	1	0	3	0	0	0	0	7	4	4
PCDH11Y	0	0	0	3	4	0	0	0	0	7	4	4
PCDHA9	0	0	0	1	6	0	0	0	0	7	4	4
PDCD6IP	2	0	0	2	3	0	0	0	0	7	4	4
[truncated: 10,905 more rows]
